# Supplementary material for: 2-(5,6-Dihydro­benzimidazo[1,2-c]quinazolin-6-yl)phenol
Source: Acta Crystallogr Sect E Struct Rep Online. 2011 Aug 6;67(Pt 9):o2243–4. doi: 10.1107/S1600536811030583 (PMC3200611; doi:10.1107/S1600536811030583)
Supplement: Supplementary file 1 [file e-67-o2243-sup1.cif]

##############################################################################
#                                                                            #
# This CIF contains the data in a paper accepted for publication in          #
# Acta Crystallographica Section E. It conforms to the requirements of       #
# Notes for Authors for Acta Crystallographica Section E, and has been       #
# peer reviewed under the auspices of the IUCr Commission on Journals.       #
#                                                                            #
# Full details of the Crystallographic Information File format               #
# are given in the paper "The Crystallographic Information File (CIF):       #
# a New Standard Archive File for Crystallography" by S. R. Hall, F. H.      #
# Allen and I. D. Brown [Acta Cryst. (1991), A47, 655-685].                  #
#                                                                            #
# The current version of the core CIF dictionary is obtainable from          #
# ftp://ftp.iucr.org/pub/cif_core.dic.                                       #
#                                                                            #
# Software is freely available for graphical display of the structure(s)     #
# in this CIF. For information consult the CIF software page                 #
# http://www.iucr.org/resources/cif/software.                                #
#                                                                            #
# This file may be used for bona fide research purposes within the           #
# scientific community so long as proper attribution is given to the journal # 
# article from which it was obtained.                                        #
#                                                                            #
##############################################################################
data_global
_audit_creation_method     'form.cif (version 2.0)'
_journal_data_validation_number     ?
_journal_date_recd_electronic     2011-07-20
_journal_date_accepted     2011-07-29
_journal_name_full     'Acta Crystallographica, Section E'
_journal_year     2011
_journal_volume     67
_journal_issue      9
_journal_page_first     o2243
_journal_page_last     o2244
_journal_paper_category     QO
_journal_coeditor_code     LH5291
_publ_contact_author_name     'Prof. Fun, Hoong-Kun'
_publ_contact_author_address
;
      X-ray Crystallography Unit
      School of Physics
      Universiti Sains Malaysia
      11800 USM, Penang
      MALAYSIA
;
_publ_contact_author_email     'hkfun@usm.my'
_publ_contact_author_fax     '604 6579150'
_publ_contact_author_phone     '604 6533652'
_publ_section_title
;
2-(5,6-Dihydrobenzimidazo[1,2-<i>c</i>]quinazolin-6-yl)phenol
;
loop_
    _publ_author_name
    _publ_author_footnote
    _publ_author_address
    'Naser Eltaher Eltayeb' ?
;
      Department of Chemistry,
      Faculty of Pure and Applied Sciences,
      International University of Africa,
      Sudan
      and
      School of Chemical Sciences
      Universiti Sains Malaysia
      11800 USM, Penang
      Malaysia
;
    'Siang Guan Teoh' ?
;
      School of Chemical Sciences
      Universiti Sains Malaysia
      11800 USM, Penang
      Malaysia
;
    'Ching Kheng Quah'
;
      Thomson Reuters ResearcherID: A-5525-2009.
;
;
      X-ray Crystallography Unit
      School of Physics
      Universiti Sains Malaysia
      11800 USM, Penang
      Malaysia
;
    'Hoong-Kun Fun'
;
      Thomson Reuters ResearcherID: A-3561-2009.
;
;
      X-ray Crystallography Unit
      School of Physics
      Universiti Sains Malaysia
      11800 USM, Penang
      Malaysia
;
data_I
_audit_creation_method     SHELXL-97
_chemical_name_systematic
;
2-(5,6-Dihydrobenzimidazo[1,2-<i>c</i>]quinazolin-6-yl)phenol
;
_chemical_name_common     ?
_chemical_formula_moiety     'C20 H15 N3 O'
_chemical_formula_sum     'C20 H15 N3 O'
_chemical_formula_iupac     'C20 H15 N3 O'
_chemical_formula_weight     313.35
_chemical_melting_point     ?
_symmetry_cell_setting     monoclinic
_symmetry_space_group_name_H-M     'P 21/c'
_symmetry_space_group_name_Hall     '-P 2ybc'
loop_
    _symmetry_equiv_pos_as_xyz
    'x, y, z'
    '-x, y+1/2, -z+1/2'
    '-x, -y, -z'
    'x, -y-1/2, z-1/2'
_cell_length_a     17.1513(10)
_cell_length_b     19.1160(11)
_cell_length_c     9.2630(5)
_cell_angle_alpha     90.00
_cell_angle_beta     97.5900(10)
_cell_angle_gamma     90.00
_cell_volume     3010.4(3)
_cell_formula_units_Z     8
_cell_measurement_reflns_used     9430
_cell_measurement_theta_min     2.44
_cell_measurement_theta_max     32.74
_cell_measurement_temperature     297(2)
_exptl_crystal_description     'block'
_exptl_crystal_colour     'yellow'
_exptl_crystal_size_max     0.30
_exptl_crystal_size_mid     0.282
_exptl_crystal_size_min     0.253
_exptl_crystal_density_diffrn     1.383
_exptl_crystal_density_meas     ?
_exptl_crystal_density_method     'not measured'
_exptl_crystal_F_000     1312
_exptl_absorpt_coefficient_mu     0.088
_exptl_absorpt_correction_type     multi-scan
_exptl_absorpt_process_details     '(<i>SADABS</i>; Bruker, 2009)'
_exptl_absorpt_correction_T_min     0.9741
_exptl_absorpt_correction_T_max     0.9781
_exptl_special_details
;
;
_diffrn_ambient_temperature     297(2)
_diffrn_radiation_type     MoK\a
_diffrn_radiation_wavelength     0.71073
_diffrn_radiation_source     'fine-focus sealed tube'
_diffrn_radiation_monochromator     graphite
_diffrn_measurement_device_type     'Bruker APEXII DUO CCD area-detector'
_diffrn_measurement_method     '\f and \w'
_diffrn_detector_area_resol_mean     ?
_diffrn_reflns_number     40861
_diffrn_reflns_av_R_equivalents     0.0467
_diffrn_reflns_av_sigmaI/netI     0.0502
_diffrn_reflns_theta_min     2.44
_diffrn_reflns_theta_max     32.82
_diffrn_reflns_theta_full     32.82
_diffrn_measured_fraction_theta_max     0.989
_diffrn_measured_fraction_theta_full     0.989
_diffrn_reflns_limit_h_min     -26
_diffrn_reflns_limit_h_max     26
_diffrn_reflns_limit_k_min     -29
_diffrn_reflns_limit_k_max     29
_diffrn_reflns_limit_l_min     -12
_diffrn_reflns_limit_l_max     14
_diffrn_standards_number     0
_diffrn_standards_interval_count     .
_diffrn_standards_interval_time     .
_diffrn_standards_decay_%     ?
_refine_special_details
;
 Refinement of F^2^ against ALL reflections.  The weighted R-factor wR and
 goodness of fit S are based on F^2^, conventional R-factors R are based
 on F, with F set to zero for negative F^2^. The threshold expression of
 F^2^ > 2sigma(F^2^) is used only for calculating R-factors(gt) etc. and is
 not relevant to the choice of reflections for refinement.  R-factors based
 on F^2^ are statistically about twice as large as those based on F, and R-
 factors based on ALL data will be even larger.
;
_reflns_number_total     11057
_reflns_number_gt     8231
_reflns_threshold_expression     I>2\s(I)
_refine_ls_structure_factor_coef     Fsqd
_refine_ls_matrix_type     full
_refine_ls_R_factor_all     0.0826
_refine_ls_R_factor_gt     0.0584
_refine_ls_wR_factor_gt     0.1452
_refine_ls_wR_factor_ref     0.1579
_refine_ls_goodness_of_fit_ref     1.052
_refine_ls_restrained_S_all     1.051
_refine_ls_number_reflns     11057
_refine_ls_number_parameters     625
_refine_ls_number_restraints     144
_refine_ls_hydrogen_treatment     constr
_refine_ls_weighting_scheme     calc
_refine_ls_weighting_details
         'calc w=1/[\s^2^(Fo^2^)+(0.0604P)^2^+1.3534P] where P=(Fo^2^+2Fc^2^)/3'
_atom_sites_solution_hydrogens     geom
_atom_sites_solution_primary     direct
_atom_sites_solution_secondary     difmap
_refine_ls_shift/su_max     0.001
_refine_ls_shift/su_mean     0.001
_refine_diff_density_max     0.443
_refine_diff_density_min     -0.421
_refine_ls_extinction_method     none
_refine_ls_extinction_coef     ?
loop_
    _atom_type_symbol
    _atom_type_description
    _atom_type_scat_dispersion_real
    _atom_type_scat_dispersion_imag
    _atom_type_scat_source
    'C' 'C' 0.0033 0.0016
                         'International Tables Vol C Tables 4.2.6.8 and 6.1.1.4'
    'H' 'H' 0.0000 0.0000
                         'International Tables Vol C Tables 4.2.6.8 and 6.1.1.4'
    'N' 'N' 0.0061 0.0033
                         'International Tables Vol C Tables 4.2.6.8 and 6.1.1.4'
    'O' 'O' 0.0106 0.0060
                         'International Tables Vol C Tables 4.2.6.8 and 6.1.1.4'
_computing_data_collection     'APEX2 (Bruker, 2009)'
_computing_cell_refinement     'SAINT (Bruker, 2009)'
_computing_data_reduction     'SAINT (Bruker, 2009)'
_computing_structure_solution     'SHELXTL (Sheldrick, 2008)'
_computing_structure_refinement     'SHELXTL (Sheldrick, 2008)'
_computing_molecular_graphics     'SHELXTL (Sheldrick, 2008)'
_computing_publication_material
                             'SHELXTL (Sheldrick, 2008) and PLATON (Spek, 2009)'
loop_
    _atom_site_type_symbol
    _atom_site_label
    _atom_site_fract_x
    _atom_site_fract_y
    _atom_site_fract_z
    _atom_site_U_iso_or_equiv
    _atom_site_adp_type
    _atom_site_calc_flag
    _atom_site_refinement_flags
    _atom_site_occupancy
    _atom_site_symmetry_multiplicity
    _atom_site_disorder_assembly
    _atom_site_disorder_group
    O O1A 0.47310(12) 0.61154(16) 0.9445(3) 0.0161(5) Uani d PD 0.7479(13) 1 A 1
    H H1OA 0.4159 0.6051 0.9253 0.019 Uiso d PR 0.7479(13) 1 A 1
    N N1A 0.82502(7) 0.56968(7) 0.82493(16) 0.0190(3) Uani d PD 0.7479(13) 1 A 1
    N N2A 0.71433(7) 0.59508(7) 0.91751(15) 0.0155(2) Uani d PD 0.7479(13) 1 A 1
    N N3A 0.60604(7) 0.51973(7) 0.90775(16) 0.0166(3) Uani d PD 0.7479(13) 1 A 1
    H H3AB 0.5745 0.5014 0.9620 0.020 Uiso calc PR 0.7479(13) 1 A 1
    C C1A 0.83777(10) 0.62752(8) 0.91544(19) 0.0184(3) Uani d PD 0.7479(13) 1 A
                                                                               1
    C C2A 0.90681(10) 0.66651(10) 0.9555(2) 0.0250(4) Uani d PD 0.7479(13) 1 A 1
    H H2AA 0.9533 0.6560 0.9185 0.030 Uiso calc PR 0.7479(13) 1 A 1
    C C3A 0.90283(12) 0.72153(12) 1.0530(3) 0.0306(5) Uani d PD 0.7479(13) 1 A 1
    H H3AA 0.9478 0.7478 1.0820 0.037 Uiso calc PR 0.7479(13) 1 A 1
    C C4A 0.83290(15) 0.73839(12) 1.1087(3) 0.0346(5) Uani d PD 0.7479(13) 1 A 1
    H H4AA 0.8324 0.7755 1.1735 0.042 Uiso calc PR 0.7479(13) 1 A 1
    C C5A 0.76429(11) 0.70022(11) 1.0683(3) 0.0296(4) Uani d PD 0.7479(13) 1 A 1
    H H5AA 0.7175 0.7114 1.1036 0.036 Uiso calc PR 0.7479(13) 1 A 1
    C C6A 0.76874(9) 0.64467(9) 0.9730(2) 0.0184(3) Uani d PD 0.7479(13) 1 A 1
    C C7A 0.75068(11) 0.55190(12) 0.8291(2) 0.0153(3) Uani d PD 0.7479(13) 1 A 1
    C C8A 0.70730(9) 0.49398(8) 0.75729(18) 0.0154(3) Uani d PD 0.7479(13) 1 A 1
    C C9A 0.63282(9) 0.47982(8) 0.79902(18) 0.0151(3) Uani d PD 0.7479(13) 1 A 1
    C C10A 0.59061(10) 0.42188(10) 0.7374(2) 0.0208(3) Uani d PD 0.7479(13) 1 A
                                                                               1
    H H10A 0.5413 0.4117 0.7632 0.025 Uiso calc PR 0.7479(13) 1 A 1
    C C11A 0.62240(14) 0.37973(11) 0.6380(2) 0.0261(4) Uani d PD 0.7479(13) 1 A
                                                                               1
    H H11A 0.5940 0.3415 0.5976 0.031 Uiso calc PR 0.7479(13) 1 A 1
    C C12A 0.69640(14) 0.39393(11) 0.5979(2) 0.0269(4) Uani d PD 0.7479(13) 1 A
                                                                               1
    H H12A 0.7173 0.3653 0.5315 0.032 Uiso calc PR 0.7479(13) 1 A 1
    C C13A 0.73847(10) 0.45117(10) 0.6579(2) 0.0212(3) Uani d PD 0.7479(13) 1 A
                                                                               1
    H H13A 0.7878 0.4610 0.6315 0.025 Uiso calc PR 0.7479(13) 1 A 1
    C C14A 0.63058(13) 0.59199(16) 0.9310(3) 0.0124(6) Uani d PD 0.7479(13) 1 A
                                                                               1
    H H14A 0.6237 0.6051 1.0308 0.015 Uiso calc PR 0.7479(13) 1 A 1
    C C15A 0.58296(14) 0.64264(17) 0.8268(3) 0.0125(7) Uani d PD 0.7479(13) 1 A
                                                                               1
    C C16A 0.61480(14) 0.68116(17) 0.7214(3) 0.0201(6) Uani d PD 0.7479(13) 1 A
                                                                               1
    H H16A 0.6674 0.6753 0.7092 0.024 Uiso calc PR 0.7479(13) 1 A 1
    C C17A 0.5679(3) 0.7286(4) 0.6337(8) 0.0340(15) Uani d PD 0.7479(13) 1 A 1
    H H17A 0.5898 0.7551 0.5650 0.041 Uiso calc PR 0.7479(13) 1 A 1
    C C18A 0.48936(16) 0.73634(19) 0.6488(4) 0.0233(8) Uani d PD 0.7479(13) 1 A
                                                                               1
    H H18A 0.4583 0.7673 0.5889 0.028 Uiso calc PR 0.7479(13) 1 A 1
    C C19A 0.45662(18) 0.6981(2) 0.7532(5) 0.0178(9) Uani d PD 0.7479(13) 1 A 1
    H H19A 0.4039 0.7041 0.7643 0.021 Uiso calc PR 0.7479(13) 1 A 1
    C C20A 0.50286(14) 0.65047(16) 0.8415(3) 0.0117(6) Uani d PD 0.7479(13) 1 A
                                                                               1
    O O1B 1.03721(19) 0.4897(2) 0.2130(4) 0.0231(6) Uani d PD 0.7479(13) 1 A 1
    H H1OB 1.0934 0.4797 0.2233 0.028 Uiso d PR 0.7479(13) 1 A 1
    N N1B 0.67513(8) 0.41530(9) 0.15645(18) 0.0253(3) Uani d PD 0.7479(13) 1 A 1
    N N2B 0.79070(8) 0.47098(8) 0.16595(18) 0.0237(3) Uani d PD 0.7479(13) 1 A 1
    N N3B 0.88892(9) 0.44281(9) 0.02448(18) 0.0261(3) Uani d PD 0.7479(13) 1 A 1
    H H3BB 0.9205 0.4619 -0.0286 0.031 Uiso calc PR 0.7479(13) 1 A 1
    C C1B 0.67384(10) 0.47560(10) 0.2429(2) 0.0243(3) Uani d PD 0.7479(13) 1 A 1
    C C2B 0.61365(12) 0.50263(11) 0.3142(2) 0.0288(4) Uani d PD 0.7479(13) 1 A 1
    H H2BA 0.5655 0.4799 0.3109 0.035 Uiso calc PR 0.7479(13) 1 A 1
    C C3B 0.62839(19) 0.5640(2) 0.3893(5) 0.0256(7) Uani d PD 0.7479(13) 1 A 1
    H H3BA 0.5887 0.5831 0.4362 0.031 Uiso calc PR 0.7479(13) 1 A 1
    C C4B 0.70066(18) 0.59922(17) 0.3987(4) 0.0341(6) Uani d PD 0.7479(13) 1 A 1
    H H4BA 0.7084 0.6404 0.4522 0.041 Uiso calc PR 0.7479(13) 1 A 1
    C C5B 0.76129(11) 0.57226(12) 0.3270(3) 0.0302(4) Uani d PD 0.7479(13) 1 A 1
    H H5BA 0.8096 0.5947 0.3310 0.036 Uiso calc PR 0.7479(13) 1 A 1
    C C6B 0.74580(12) 0.51085(10) 0.2504(2) 0.0233(3) Uani d PD 0.7479(13) 1 A 1
    C C7B 0.74581(9) 0.41479(10) 0.1156(2) 0.0216(3) Uani d PD 0.7479(13) 1 A 1
    C C8B 0.77894(10) 0.36412(10) 0.0230(2) 0.0216(3) Uani d PD 0.7479(13) 1 A 1
    C C9B 0.85229(10) 0.38073(10) -0.0204(2) 0.0227(3) Uani d PD 0.7479(13) 1 A
                                                                               1
    C C10B 0.88395(10) 0.33569(11) -0.1166(2) 0.0266(4) Uani d PD 0.7479(13) 1 A
                                                                               1
    H H10B 0.9325 0.3457 -0.1461 0.032 Uiso calc PR 0.7479(13) 1 A 1
    C C11B 0.84375(12) 0.27688(12) -0.1674(3) 0.0265(4) Uani d PD 0.7479(13) 1 A
                                                                               1
    H H11B 0.8657 0.2480 -0.2321 0.032 Uiso calc PR 0.7479(13) 1 A 1
    C C12B 0.7707(2) 0.25862(17) -0.1257(4) 0.0244(6) Uani d PD 0.7479(13) 1 A 1
    H H12B 0.7446 0.2182 -0.1606 0.029 Uiso calc PR 0.7479(13) 1 A 1
    C C13B 0.73862(11) 0.30330(12) -0.0298(3) 0.0262(4) Uani d PD 0.7479(13) 1 A
                                                                               1
    H H13B 0.6901 0.2927 -0.0005 0.031 Uiso calc PR 0.7479(13) 1 A 1
    C C14B 0.87512(14) 0.4770(2) 0.1610(5) 0.0165(8) Uani d PD 0.7479(13) 1 A 1
    H H14B 0.8893 0.5265 0.1570 0.020 Uiso calc PR 0.7479(13) 1 A 1
    C C15B 0.92214(18) 0.4436(2) 0.2945(4) 0.0144(10) Uani d PD 0.7479(13) 1 A 1
    C C16B 0.88769(15) 0.40564(16) 0.3972(3) 0.0179(5) Uani d PD 0.7479(13) 1 A
                                                                               1
    H H16B 0.8333 0.4009 0.3868 0.022 Uiso calc PR 0.7479(13) 1 A 1
    C C17B 0.93327(19) 0.3747(2) 0.5154(4) 0.0224(8) Uani d PD 0.7479(13) 1 A 1
    H H17B 0.9094 0.3492 0.5830 0.027 Uiso calc PR 0.7479(13) 1 A 1
    C C18B 1.0145(2) 0.3818(2) 0.5324(5) 0.0211(7) Uani d PD 0.7479(13) 1 A 1
    H H18B 1.0448 0.3617 0.6124 0.025 Uiso calc PR 0.7479(13) 1 A 1
    C C19B 1.0507(3) 0.4187(4) 0.4312(6) 0.0222(9) Uani d PD 0.7479(13) 1 A 1
    H H19B 1.1052 0.4234 0.4422 0.027 Uiso calc PR 0.7479(13) 1 A 1
    C C20B 1.0042(3) 0.4486(3) 0.3125(6) 0.0208(9) Uani d PD 0.7479(13) 1 A 1
    O O1X 0.4731(8) 0.6132(8) 0.9421(16) 0.055(4) Uiso d PD 0.2521(13) 1 A 2
    H H1OX 0.4254 0.6071 0.9301 0.066 Uiso d PR 0.2521(13) 1 A 2
    N N1X 0.7962(3) 0.5228(3) 0.7655(6) 0.0338(11) Uiso d PD 0.2521(13) 1 A 2
    N N2X 0.6853(3) 0.5492(3) 0.8586(6) 0.0356(12) Uiso d PD 0.2521(13) 1 A 2
    N N3X 0.6784(3) 0.6299(3) 1.0464(7) 0.0429(14) Uiso d PD 0.2521(13) 1 A 2
    H H3XB 0.6602 0.6361 1.1276 0.051 Uiso calc PR 0.2521(13) 1 A 2
    C C1X 0.7358(3) 0.4754(3) 0.7172(7) 0.0264(11) Uiso d PD 0.2521(13) 1 A 2
    C C2X 0.7366(4) 0.4182(4) 0.6289(8) 0.0351(14) Uiso d PD 0.2521(13) 1 A 2
    H H2XA 0.7824 0.4057 0.5914 0.042 Uiso calc PR 0.2521(13) 1 A 2
    C C3X 0.6704(5) 0.3800(4) 0.5966(10) 0.0367(19) Uiso d PD 0.2521(13) 1 A 2
    H H3XA 0.6703 0.3425 0.5327 0.044 Uiso calc PR 0.2521(13) 1 A 2
    C C4X 0.6027(5) 0.3954(4) 0.6564(10) 0.0344(19) Uiso d PD 0.2521(13) 1 A 2
    H H4XA 0.5587 0.3669 0.6360 0.041 Uiso calc PR 0.2521(13) 1 A 2
    C C5X 0.5998(4) 0.4525(4) 0.7459(8) 0.0331(14) Uiso d PD 0.2521(13) 1 A 2
    H H5XA 0.5545 0.4640 0.7856 0.040 Uiso calc PR 0.2521(13) 1 A 2
    C C6X 0.6674(4) 0.4919(3) 0.7740(7) 0.0255(10) Uiso d PD 0.2521(13) 1 A 2
    C C7X 0.7623(5) 0.5673(4) 0.8464(11) 0.034(3) Uiso d PD 0.2521(13) 1 A 2
    C C8X 0.7975(4) 0.6267(3) 0.9330(7) 0.0300(12) Uiso d PD 0.2521(13) 1 A 2
    C C9X 0.7530(4) 0.6565(4) 1.0300(8) 0.0351(14) Uiso d PD 0.2521(13) 1 A 2
    C C10X 0.7850(5) 0.7112(4) 1.1162(10) 0.0420(19) Uiso d PD 0.2521(13) 1 A 2
    H H10C 0.7557 0.7328 1.1810 0.050 Uiso calc PR 0.2521(13) 1 A 2
    C C11X 0.8593(6) 0.7332(5) 1.1061(11) 0.045(3) Uiso d PD 0.2521(13) 1 A 2
    H H11C 0.8804 0.7688 1.1675 0.054 Uiso calc PR 0.2521(13) 1 A 2
    C C12X 0.9049(5) 0.7050(5) 1.0090(9) 0.035(2) Uiso d PD 0.2521(13) 1 A 2
    H H12C 0.9548 0.7223 1.0008 0.042 Uiso calc PR 0.2521(13) 1 A 2
    C C13X 0.8731(5) 0.6502(4) 0.9245(8) 0.0334(13) Uiso d PD 0.2521(13) 1 A 2
    H H13C 0.9029 0.6285 0.8606 0.040 Uiso calc PR 0.2521(13) 1 A 2
    C C14X 0.6312(8) 0.5922(9) 0.9299(16) 0.049(5) Uiso d PD 0.2521(13) 1 A 2
    H H14C 0.5958 0.5608 0.9740 0.058 Uiso calc PR 0.2521(13) 1 A 2
    C C15X 0.5812(8) 0.6416(9) 0.8288(18) 0.044(5) Uiso d PD 0.2521(13) 1 A 2
    C C16X 0.6105(10) 0.6770(9) 0.7192(19) 0.065(6) Uiso d PD 0.2521(13) 1 A 2
    H H16C 0.6634 0.6704 0.7103 0.079 Uiso calc PR 0.2521(13) 1 A 2
    C C17X 0.5687(11) 0.7214(11) 0.621(2) 0.028(3) Uiso d PD 0.2521(13) 1 A 2
    H H17C 0.5901 0.7410 0.5436 0.033 Uiso calc PR 0.2521(13) 1 A 2
    C C18X 0.4932(10) 0.7351(11) 0.647(2) 0.063(6) Uiso d PD 0.2521(13) 1 A 2
    H H18C 0.4646 0.7695 0.5919 0.076 Uiso calc PR 0.2521(13) 1 A 2
    C C19X 0.4586(10) 0.6994(11) 0.750(2) 0.046(6) Uiso d PD 0.2521(13) 1 A 2
    H H19C 0.4061 0.7072 0.7602 0.055 Uiso calc PR 0.2521(13) 1 A 2
    C C20X 0.5018(8) 0.6524(10) 0.838(2) 0.048(5) Uiso d PD 0.2521(13) 1 A 2
    O O1Y 1.0330(7) 0.4857(7) 0.1895(12) 0.024(2) Uiso d PD 0.2521(13) 1 A 2
    H H1OY 1.0840 0.4785 0.2002 0.028 Uiso d PR 0.2521(13) 1 A 2
    N N1Y 0.6910(2) 0.38802(19) 0.0948(4) 0.0128(7) Uiso d PD 0.2521(13) 1 A 2
    N N2Y 0.8087(2) 0.43856(19) 0.1044(4) 0.0132(7) Uiso d PD 0.2521(13) 1 A 2
    N N3Y 0.8417(2) 0.5488(2) 0.2063(4) 0.0174(7) Uiso d PD 0.2521(13) 1 A 2
    H H3YB 0.8655 0.5872 0.1907 0.021 Uiso calc PR 0.2521(13) 1 A 2
    C C1Y 0.7373(2) 0.3489(2) 0.0136(5) 0.0116(7) Uiso d PD 0.2521(13) 1 A 2
    C C2Y 0.7211(4) 0.2875(3) -0.0681(7) 0.0241(14) Uiso d PD 0.2521(13) 1 A 2
    H H2YA 0.6729 0.2645 -0.0750 0.029 Uiso calc PR 0.2521(13) 1 A 2
    C C3Y 0.7835(6) 0.2639(6) -0.1384(14) 0.025(3) Uiso d PD 0.2521(13) 1 A 2
    H H3YA 0.7748 0.2245 -0.1974 0.030 Uiso calc PR 0.2521(13) 1 A 2
    C C4Y 0.8562(4) 0.2940(3) -0.1270(7) 0.0218(13) Uiso d PD 0.2521(13) 1 A 2
    H H4YA 0.8954 0.2732 -0.1727 0.026 Uiso calc PR 0.2521(13) 1 A 2
    C C5Y 0.8719(3) 0.3535(3) -0.0503(6) 0.0152(8) Uiso d PD 0.2521(13) 1 A 2
    H H5YA 0.9206 0.3754 -0.0448 0.018 Uiso calc PR 0.2521(13) 1 A 2
    C C6Y 0.8125(3) 0.3803(2) 0.0192(5) 0.0105(7) Uiso d PD 0.2521(13) 1 A 2
    C C7Y 0.7352(3) 0.4417(2) 0.1501(5) 0.0138(8) Uiso d PD 0.2521(13) 1 A 2
    C C8Y 0.7164(3) 0.4979(2) 0.2431(5) 0.0131(9) Uiso d PD 0.2521(13) 1 A 2
    C C9Y 0.7740(3) 0.5507(3) 0.2677(6) 0.0195(9) Uiso d PD 0.2521(13) 1 A 2
    C C10Y 0.7561(3) 0.6108(3) 0.3521(6) 0.0258(10) Uiso d PD 0.2521(13) 1 A 2
    H H10D 0.7921 0.6472 0.3698 0.031 Uiso calc PR 0.2521(13) 1 A 2
    C C11Y 0.6862(6) 0.6133(5) 0.4052(14) 0.036(3) Uiso d PD 0.2521(13) 1 A 2
    H H11D 0.6745 0.6529 0.4565 0.043 Uiso calc PR 0.2521(13) 1 A 2
    C C12Y 0.6304(11) 0.5587(9) 0.386(3) 0.056(4) Uiso d PD 0.2521(13) 1 A 2
    H H12D 0.5845 0.5603 0.4297 0.067 Uiso calc PR 0.2521(13) 1 A 2
    C C13Y 0.6468(3) 0.5023(3) 0.3001(6) 0.0192(9) Uiso d PD 0.2521(13) 1 A 2
    H H13D 0.6097 0.4668 0.2808 0.023 Uiso calc PR 0.2521(13) 1 A 2
    C C14Y 0.8749(8) 0.4810(7) 0.166(2) 0.041(5) Uiso d PD 0.2521(13) 1 A 2
    H H14D 0.9078 0.4900 0.0892 0.050 Uiso calc PR 0.2521(13) 1 A 2
    C C15Y 0.9251(8) 0.4442(10) 0.2900(19) 0.036(6) Uiso d PD 0.2521(13) 1 A 2
    C C16Y 0.8933(9) 0.4054(9) 0.3928(19) 0.056(4) Uiso d PD 0.2521(13) 1 A 2
    H H16D 0.8392 0.3985 0.3813 0.067 Uiso calc PR 0.2521(13) 1 A 2
    C C17Y 0.9389(10) 0.3760(11) 0.514(2) 0.057(6) Uiso d PD 0.2521(13) 1 A 2
    H H17D 0.9171 0.3522 0.5862 0.069 Uiso calc PR 0.2521(13) 1 A 2
    C C18Y 1.0187(10) 0.3851(11) 0.517(2) 0.046(5) Uiso d PD 0.2521(13) 1 A 2
    H H18D 1.0524 0.3627 0.5895 0.055 Uiso calc PR 0.2521(13) 1 A 2
    C C19Y 1.0504(10) 0.4253(12) 0.419(2) 0.026(4) Uiso d PD 0.2521(13) 1 A 2
    H H19D 1.1047 0.4316 0.4304 0.031 Uiso calc PR 0.2521(13) 1 A 2
    C C20Y 1.0060(7) 0.4567(8) 0.3046(14) 0.0095(19) Uiso d PD 0.2521(13) 1 A 2
loop_
    _atom_site_aniso_label
    _atom_site_aniso_U_11
    _atom_site_aniso_U_22
    _atom_site_aniso_U_33
    _atom_site_aniso_U_12
    _atom_site_aniso_U_13
    _atom_site_aniso_U_23
    O1A 0.0074(5) 0.0250(8) 0.0163(7) 0.0011(4) 0.0035(3) 0.0049(5)
    N1A 0.0115(5) 0.0228(6) 0.0231(7) 0.0008(4) 0.0033(4) 0.0029(6)
    N2A 0.0098(5) 0.0170(5) 0.0197(6) 0.0012(4) 0.0019(4) -0.0012(5)
    N3A 0.0134(5) 0.0164(5) 0.0212(7) -0.0001(4) 0.0070(4) 0.0019(5)
    C1A 0.0105(6) 0.0198(7) 0.0243(8) -0.0009(5) 0.0008(5) 0.0052(6)
    C2A 0.0134(7) 0.0249(8) 0.0350(10) -0.0046(6) -0.0030(6) 0.0057(8)
    C3A 0.0214(9) 0.0263(10) 0.0410(13) -0.0029(7) -0.0069(8) -0.0022(10)
    C4A 0.0244(10) 0.0264(10) 0.0504(15) 0.0004(8) -0.0053(9) -0.0125(9)
    C5A 0.0179(7) 0.0259(9) 0.0428(12) 0.0018(6) -0.0037(8) -0.0117(9)
    C6A 0.0130(6) 0.0198(7) 0.0220(8) 0.0015(5) 0.0005(6) -0.0020(6)
    C7A 0.0113(6) 0.0175(8) 0.0176(8) 0.0030(7) 0.0040(6) 0.0033(7)
    C8A 0.0118(6) 0.0172(6) 0.0179(7) 0.0027(5) 0.0047(5) 0.0005(6)
    C9A 0.0128(6) 0.0154(6) 0.0175(7) 0.0001(5) 0.0032(5) 0.0032(6)
    C10A 0.0199(7) 0.0184(8) 0.0239(9) -0.0046(6) 0.0021(6) 0.0003(7)
    C11A 0.0342(10) 0.0186(8) 0.0261(10) -0.0038(8) 0.0063(8) -0.0036(7)
    C12A 0.0318(10) 0.0218(8) 0.0287(10) 0.0001(8) 0.0100(8) -0.0042(7)
    C13A 0.0229(7) 0.0196(8) 0.0223(8) 0.0020(6) 0.0075(6) -0.0037(7)
    C14A 0.0073(7) 0.0168(9) 0.0134(9) 0.0026(4) 0.0027(4) 0.0008(5)
    C15A 0.0076(7) 0.0157(9) 0.0141(10) 0.0018(4) 0.0012(4) 0.0005(5)
    C16A 0.0084(6) 0.0285(10) 0.0235(10) 0.0003(5) 0.0031(5) 0.0113(7)
    C17A 0.0188(11) 0.040(3) 0.043(3) -0.0027(11) 0.0015(10) 0.024(2)
    C18A 0.0134(7) 0.0226(10) 0.0319(13) 0.0004(5) -0.0042(6) 0.0144(8)
    C19A 0.0090(8) 0.0189(11) 0.0244(13) 0.0020(5) -0.0017(5) 0.0021(6)
    C20A 0.0090(7) 0.0133(8) 0.0127(9) 0.0005(4) 0.0006(4) -0.0006(5)
    O1B 0.0110(7) 0.0381(13) 0.0213(12) 0.0031(6) 0.0060(8) 0.0082(11)
    N1B 0.0152(6) 0.0329(8) 0.0274(8) -0.0009(5) 0.0016(5) 0.0018(7)
    N2B 0.0157(6) 0.0257(7) 0.0298(8) 0.0000(5) 0.0032(5) 0.0058(6)
    N3B 0.0201(6) 0.0335(8) 0.0257(8) -0.0034(5) 0.0070(5) 0.0063(7)
    C1B 0.0165(7) 0.0318(9) 0.0246(9) 0.0031(6) 0.0022(6) 0.0032(7)
    C2B 0.0180(8) 0.0399(11) 0.0288(10) 0.0018(7) 0.0036(7) -0.0006(8)
    C3B 0.0170(8) 0.0360(12) 0.0236(10) 0.0059(7) 0.0023(6) -0.0044(8)
    C4B 0.0307(12) 0.0370(14) 0.0336(13) -0.0007(11) 0.0004(10) -0.0056(11)
    C5B 0.0219(8) 0.0321(10) 0.0360(11) -0.0007(7) 0.0013(7) 0.0034(9)
    C6B 0.0176(8) 0.0260(8) 0.0261(9) 0.0010(7) 0.0025(6) 0.0043(7)
    C7B 0.0149(6) 0.0263(8) 0.0230(8) -0.0002(6) 0.0002(6) 0.0066(7)
    C8B 0.0169(8) 0.0257(8) 0.0224(8) 0.0021(6) 0.0027(6) 0.0057(7)
    C9B 0.0175(7) 0.0288(9) 0.0216(8) 0.0021(6) 0.0024(6) 0.0056(7)
    C10B 0.0192(7) 0.0368(10) 0.0238(9) 0.0016(7) 0.0025(6) 0.0036(8)
    C11B 0.0220(8) 0.0311(10) 0.0263(10) 0.0047(7) 0.0029(7) 0.0019(9)
    C12B 0.0187(11) 0.0263(11) 0.0281(13) -0.0032(9) 0.0028(10) 0.0016(9)
    C13B 0.0187(8) 0.0318(10) 0.0284(10) 0.0026(7) 0.0047(7) 0.0048(9)
    C14B 0.0076(8) 0.0203(10) 0.0216(12) -0.0010(5) 0.0027(5) 0.0065(7)
    C15B 0.0099(9) 0.0158(12) 0.0177(13) -0.0001(5) 0.0023(5) 0.0022(6)
    C16B 0.0110(7) 0.0216(9) 0.0212(9) -0.0043(5) 0.0019(5) 0.0069(6)
    C17B 0.0165(8) 0.0280(12) 0.0227(12) -0.0035(6) 0.0017(6) 0.0109(7)
    C18B 0.0177(10) 0.0263(13) 0.0188(11) 0.0033(6) 0.0007(7) 0.0082(9)
    C19B 0.0140(10) 0.0296(19) 0.0228(16) 0.0054(8) 0.0019(7) 0.0060(11)
    C20B 0.0186(11) 0.0198(18) 0.0254(14) 0.0007(9) 0.0084(7) 0.0045(10)
_geom_special_details
;
 All esds (except the esd in the dihedral angle between two l.s. planes)
 are estimated using the full covariance matrix.  The cell esds are taken
 into account individually in the estimation of esds in distances, angles
 and torsion angles; correlations between esds in cell parameters are only
 used when they are defined by crystal symmetry.  An approximate (isotropic)
 treatment of cell esds is used for estimating esds involving l.s. planes.
;
loop_
    _geom_bond_atom_site_label_1
    _geom_bond_atom_site_label_2
    _geom_bond_site_symmetry_2
    _geom_bond_distance
    _geom_bond_publ_flag
    O1A C20A . 1.361(3) ?
    O1A H1OA . 0.9812 ?
    N1A C7A . 1.325(2) ?
    N1A C1A . 1.387(2) ?
    N2A C7A . 1.370(2) ?
    N2A C6A . 1.381(2) ?
    N2A C14A . 1.460(3) ?
    N3A C9A . 1.389(2) ?
    N3A C14A . 1.452(3) ?
    N3A H3AB . 0.8600 ?
    C1A C6A . 1.400(2) ?
    C1A C2A . 1.407(2) ?
    C2A C3A . 1.394(3) ?
    C2A H2AA . 0.9300 ?
    C3A C4A . 1.404(4) ?
    C3A H3AA . 0.9300 ?
    C4A C5A . 1.393(3) ?
    C4A H4AA . 0.9300 ?
    C5A C6A . 1.390(3) ?
    C5A H5AA . 0.9300 ?
    C7A C8A . 1.446(3) ?
    C8A C13A . 1.390(2) ?
    C8A C9A . 1.409(2) ?
    C9A C10A . 1.403(2) ?
    C10A C11A . 1.388(3) ?
    C10A H10A . 0.9300 ?
    C11A C12A . 1.395(3) ?
    C11A H11A . 0.9300 ?
    C12A C13A . 1.386(3) ?
    C12A H12A . 0.9300 ?
    C13A H13A . 0.9300 ?
    C14A C15A . 1.526(3) ?
    C14A H14A . 0.9800 ?
    C15A C16A . 1.391(3) ?
    C15A C20A . 1.406(3) ?
    C16A C17A . 1.399(5) ?
    C16A H16A . 0.9300 ?
    C17A C18A . 1.381(5) ?
    C17A H17A . 0.9300 ?
    C18A C19A . 1.389(3) ?
    C18A H18A . 0.9300 ?
    C19A C20A . 1.398(3) ?
    C19A H19A . 0.9300 ?
    O1B C20B . 1.387(4) ?
    O1B H1OB . 0.9754 ?
    N1B C7B . 1.317(2) ?
    N1B C1B . 1.405(3) ?
    N2B C7B . 1.367(2) ?
    N2B C6B . 1.395(2) ?
    N2B C14B . 1.459(3) ?
    N3B C9B . 1.381(2) ?
    N3B C14B . 1.470(5) ?
    N3B H3BB . 0.8600 ?
    C1B C2B . 1.396(3) ?
    C1B C6B . 1.400(3) ?
    C2B C3B . 1.369(4) ?
    C2B H2BA . 0.9300 ?
    C3B C4B . 1.403(4) ?
    C3B H3BA . 0.9300 ?
    C4B C5B . 1.404(4) ?
    C4B H4BA . 0.9300 ?
    C5B C6B . 1.379(3) ?
    C5B H5BA . 0.9300 ?
    C7B C8B . 1.458(3) ?
    C8B C9B . 1.407(2) ?
    C8B C13B . 1.407(3) ?
    C9B C10B . 1.399(3) ?
    C10B C11B . 1.370(3) ?
    C10B H10B . 0.9300 ?
    C11B C12B . 1.403(4) ?
    C11B H11B . 0.9300 ?
    C12B C13B . 1.397(4) ?
    C12B H12B . 0.9300 ?
    C13B H13B . 0.9300 ?
    C14B C15B . 1.524(3) ?
    C14B H14B . 0.9800 ?
    C15B C16B . 1.389(3) ?
    C15B C20B . 1.398(4) ?
    C16B C17B . 1.390(3) ?
    C16B H16B . 0.9300 ?
    C17B C18B . 1.389(4) ?
    C17B H17B . 0.9300 ?
    C18B C19B . 1.384(5) ?
    C18B H18B . 0.9300 ?
    C19B C20B . 1.394(5) ?
    C19B H19B . 0.9300 ?
    O1X C20X . 1.362(13) ?
    O1X H1OX . 0.8201 ?
    N1X C7X . 1.318(9) ?
    N1X C1X . 1.405(7) ?
    N2X C6X . 1.358(7) ?
    N2X C7X . 1.385(9) ?
    N2X C14X . 1.461(12) ?
    N3X C9X . 1.404(8) ?
    N3X C14X . 1.453(15) ?
    N3X H3XB . 0.8600 ?
    C1X C2X . 1.367(9) ?
    C1X C6X . 1.383(9) ?
    C2X C3X . 1.350(9) ?
    C2X H2XA . 0.9300 ?
    C3X C4X . 1.383(10) ?
    C3X H3XA . 0.9300 ?
    C4X C5X . 1.375(10) ?
    C4X H4XA . 0.9300 ?
    C5X C6X . 1.378(9) ?
    C5X H5XA . 0.9300 ?
    C7X C8X . 1.473(9) ?
    C8X C9X . 1.376(9) ?
    C8X C13X . 1.384(9) ?
    C9X C10X . 1.385(10) ?
    C10X C11X . 1.356(11) ?
    C10X H10C . 0.9300 ?
    C11X C12X . 1.377(11) ?
    C11X H11C . 0.9300 ?
    C12X C13X . 1.378(10) ?
    C12X H12C . 0.9300 ?
    C13X H13C . 0.9300 ?
    C14X C15X . 1.514(14) ?
    C14X H14C . 0.9800 ?
    C15X C16X . 1.370(14) ?
    C15X C20X . 1.392(13) ?
    C16X C17X . 1.372(14) ?
    C16X H16C . 0.9300 ?
    C17X C18X . 1.371(15) ?
    C17X H17C . 0.9300 ?
    C18X C19X . 1.375(14) ?
    C18X H18C . 0.9300 ?
    C19X C20X . 1.364(14) ?
    C19X H19C . 0.9300 ?
    O1Y C20Y . 1.337(12) ?
    O1Y H1OY . 0.8786 ?
    N1Y C7Y . 1.337(6) ?
    N1Y C1Y . 1.382(5) ?
    N2Y C6Y . 1.371(5) ?
    N2Y C7Y . 1.384(6) ?
    N2Y C14Y . 1.451(12) ?
    N3Y C9Y . 1.359(6) ?
    N3Y C14Y . 1.483(16) ?
    N3Y H3YB . 0.8600 ?
    C1Y C2Y . 1.404(7) ?
    C1Y C6Y . 1.417(7) ?
    C2Y C3Y . 1.399(11) ?
    C2Y H2YA . 0.9300 ?
    C3Y C4Y . 1.364(10) ?
    C3Y H3YA . 0.9300 ?
    C4Y C5Y . 1.350(8) ?
    C4Y H4YA . 0.9300 ?
    C5Y C6Y . 1.374(7) ?
    C5Y H5YA . 0.9300 ?
    C7Y C8Y . 1.439(6) ?
    C8Y C13Y . 1.371(7) ?
    C8Y C9Y . 1.409(7) ?
    C9Y C10Y . 1.445(8) ?
    C10Y C11Y . 1.356(10) ?
    C10Y H10D . 0.9300 ?
    C11Y C12Y . 1.412(16) ?
    C11Y H11D . 0.9300 ?
    C12Y C13Y . 1.393(15) ?
    C12Y H12D . 0.9300 ?
    C13Y H13D . 0.9300 ?
    C14Y C15Y . 1.515(14) ?
    C14Y H14D . 0.9800 ?
    C15Y C16Y . 1.376(14) ?
    C15Y C20Y . 1.396(13) ?
    C16Y C17Y . 1.397(14) ?
    C16Y H16D . 0.9300 ?
    C17Y C18Y . 1.376(14) ?
    C17Y H17D . 0.9300 ?
    C18Y C19Y . 1.356(14) ?
    C18Y H18D . 0.9300 ?
    C19Y C20Y . 1.360(13) ?
    C19Y H19D . 0.9300 ?
loop_
    _geom_angle_atom_site_label_1
    _geom_angle_atom_site_label_2
    _geom_angle_atom_site_label_3
    _geom_angle_site_symmetry_1
    _geom_angle_site_symmetry_3
    _geom_angle
    _geom_angle_publ_flag
    C20A O1A H1OA . . 113.6 ?
    C20A O1A H1OX . . 113.8 ?
    C7A N1A C1A . . 105.22(16) ?
    C7A N2A C6A . . 107.32(15) ?
    C7A N2A C14A . . 123.90(18) ?
    C6A N2A C14A . . 128.34(16) ?
    C9A N3A C14A . . 120.86(15) ?
    C9A N3A H3AB . . 119.6 ?
    C14A N3A H3AB . . 119.6 ?
    N1A C1A C6A . . 110.06(15) ?
    N1A C1A C2A . . 129.92(16) ?
    C6A C1A C2A . . 120.00(16) ?
    C3A C2A C1A . . 117.34(17) ?
    C3A C2A H2AA . . 121.3 ?
    C1A C2A H2AA . . 121.3 ?
    C2A C3A C4A . . 121.92(18) ?
    C2A C3A H3AA . . 119.0 ?
    C4A C3A H3AA . . 119.0 ?
    C5A C4A C3A . . 120.9(2) ?
    C5A C4A H4AA . . 119.6 ?
    C3A C4A H4AA . . 119.6 ?
    C6A C5A C4A . . 117.10(19) ?
    C6A C5A H5AA . . 121.5 ?
    C4A C5A H5AA . . 121.5 ?
    N2A C6A C5A . . 132.06(17) ?
    N2A C6A C1A . . 105.16(15) ?
    C5A C6A C1A . . 122.76(16) ?
    N1A C7A N2A . . 112.2(2) ?
    N1A C7A C8A . . 128.45(17) ?
    N2A C7A C8A . . 119.30(16) ?
    C13A C8A C9A . . 120.70(15) ?
    C13A C8A C7A . . 122.39(15) ?
    C9A C8A C7A . . 116.81(15) ?
    N3A C9A C10A . . 121.76(15) ?
    N3A C9A C8A . . 119.48(14) ?
    C10A C9A C8A . . 118.55(15) ?
    C11A C10A C9A . . 120.09(16) ?
    C11A C10A H10A . . 120.0 ?
    C9A C10A H10A . . 120.0 ?
    C10A C11A C12A . . 120.97(18) ?
    C10A C11A H11A . . 119.5 ?
    C12A C11A H11A . . 119.5 ?
    C13A C12A C11A . . 119.37(18) ?
    C13A C12A H12A . . 120.3 ?
    C11A C12A H12A . . 120.3 ?
    C12A C13A C8A . . 120.32(16) ?
    C12A C13A H13A . . 119.8 ?
    C8A C13A H13A . . 119.8 ?
    N3A C14A N2A . . 107.16(16) ?
    N3A C14A C15A . . 112.9(2) ?
    N2A C14A C15A . . 111.8(2) ?
    N3A C14A H14A . . 108.3 ?
    N2A C14A H14A . . 108.3 ?
    C15A C14A H14A . . 108.3 ?
    C16A C15A C20A . . 119.4(2) ?
    C16A C15A C14A . . 123.6(2) ?
    C20A C15A C14A . . 117.0(2) ?
    C15A C16A C17A . . 120.1(3) ?
    C15A C16A H16A . . 119.9 ?
    C17A C16A H16A . . 119.9 ?
    C18A C17A C16A . . 120.3(4) ?
    C18A C17A H17A . . 119.9 ?
    C16A C17A H17A . . 119.9 ?
    C17A C18A C19A . . 120.3(3) ?
    C17A C18A H18A . . 119.9 ?
    C19A C18A H18A . . 119.9 ?
    C18A C19A C20A . . 120.0(3) ?
    C18A C19A H19A . . 120.0 ?
    C20A C19A H19A . . 120.0 ?
    O1A C20A C19A . . 122.0(2) ?
    O1A C20A C15A . . 118.1(2) ?
    C19A C20A C15A . . 119.9(2) ?
    C20B O1B H1OB . . 108.0 ?
    C20B O1B H1OY . . 115.2 ?
    C7B N1B C1B . . 104.73(15) ?
    C7B N2B C6B . . 107.03(15) ?
    C7B N2B C14B . . 124.6(2) ?
    C6B N2B C14B . . 126.8(2) ?
    C9B N3B C14B . . 121.47(17) ?
    C9B N3B H3BB . . 119.3 ?
    C14B N3B H3BB . . 119.3 ?
    C2B C1B C6B . . 120.02(18) ?
    C2B C1B N1B . . 129.91(17) ?
    C6B C1B N1B . . 110.07(15) ?
    C3B C2B C1B . . 117.3(2) ?
    C3B C2B H2BA . . 121.3 ?
    C1B C2B H2BA . . 121.3 ?
    C2B C3B C4B . . 123.0(3) ?
    C2B C3B H3BA . . 118.5 ?
    C4B C3B H3BA . . 118.5 ?
    C3B C4B C5B . . 119.9(3) ?
    C3B C4B H4BA . . 120.1 ?
    C5B C4B H4BA . . 120.1 ?
    C6B C5B C4B . . 116.8(2) ?
    C6B C5B H5BA . . 121.6 ?
    C4B C5B H5BA . . 121.6 ?
    C5B C6B N2B . . 132.11(19) ?
    C5B C6B C1B . . 122.96(18) ?
    N2B C6B C1B . . 104.92(17) ?
    N1B C7B N2B . . 113.23(18) ?
    N1B C7B C8B . . 128.25(17) ?
    N2B C7B C8B . . 118.49(15) ?
    C9B C8B C13B . . 120.29(17) ?
    C9B C8B C7B . . 116.80(17) ?
    C13B C8B C7B . . 122.79(16) ?
    N3B C9B C10B . . 121.40(16) ?
    N3B C9B C8B . . 119.77(18) ?
    C10B C9B C8B . . 118.70(17) ?
    C11B C10B C9B . . 120.27(17) ?
    C11B C10B H10B . . 119.9 ?
    C9B C10B H10B . . 119.9 ?
    C10B C11B C12B . . 122.4(2) ?
    C10B C11B H11B . . 118.8 ?
    C12B C11B H11B . . 118.8 ?
    C13B C12B C11B . . 117.7(3) ?
    C13B C12B H12B . . 121.2 ?
    C11B C12B H12B . . 121.2 ?
    C12B C13B C8B . . 120.6(2) ?
    C12B C13B H13B . . 119.7 ?
    C8B C13B H13B . . 119.7 ?
    N2B C14B N3B . . 105.4(2) ?
    N2B C14B C15B . . 111.3(3) ?
    N3B C14B C15B . . 112.6(3) ?
    N2B C14B H14B . . 109.2 ?
    N3B C14B H14B . . 109.2 ?
    C15B C14B H14B . . 109.2 ?
    C16B C15B C20B . . 117.8(3) ?
    C16B C15B C14B . . 123.2(3) ?
    C20B C15B C14B . . 119.0(3) ?
    C15B C16B C17B . . 121.1(2) ?
    C15B C16B H16B . . 119.5 ?
    C17B C16B H16B . . 119.5 ?
    C18B C17B C16B . . 119.9(3) ?
    C18B C17B H17B . . 120.0 ?
    C16B C17B H17B . . 120.0 ?
    C19B C18B C17B . . 120.4(3) ?
    C19B C18B H18B . . 119.8 ?
    C17B C18B H18B . . 119.8 ?
    C18B C19B C20B . . 118.8(4) ?
    C18B C19B H19B . . 120.6 ?
    C20B C19B H19B . . 120.6 ?
    O1B C20B C19B . . 121.0(4) ?
    O1B C20B C15B . . 116.9(4) ?
    C19B C20B C15B . . 121.9(4) ?
    C20X O1X H1OA . . 114.8 ?
    C20X O1X H1OX . . 115.4 ?
    C7X N1X C1X . . 103.6(6) ?
    C6X N2X C7X . . 107.4(6) ?
    C6X N2X C14X . . 127.3(8) ?
    C7X N2X C14X . . 124.5(8) ?
    C9X N3X C14X . . 121.7(8) ?
    C9X N3X H3XB . . 119.1 ?
    C14X N3X H3XB . . 119.1 ?
    C2X C1X C6X . . 119.1(6) ?
    C2X C1X N1X . . 129.9(6) ?
    C6X C1X N1X . . 111.0(6) ?
    C3X C2X C1X . . 119.3(7) ?
    C3X C2X H2XA . . 120.3 ?
    C1X C2X H2XA . . 120.3 ?
    C2X C3X C4X . . 121.5(8) ?
    C2X C3X H3XA . . 119.2 ?
    C4X C3X H3XA . . 119.2 ?
    C5X C4X C3X . . 120.6(7) ?
    C5X C4X H4XA . . 119.7 ?
    C3X C4X H4XA . . 119.7 ?
    C4X C5X C6X . . 116.8(6) ?
    C4X C5X H5XA . . 121.6 ?
    C6X C5X H5XA . . 121.6 ?
    N2X C6X C5X . . 132.0(7) ?
    N2X C6X C1X . . 105.4(6) ?
    C5X C6X C1X . . 122.5(6) ?
    N1X C7X N2X . . 112.5(6) ?
    N1X C7X C8X . . 128.8(7) ?
    N2X C7X C8X . . 118.3(7) ?
    C9X C8X C13X . . 120.6(6) ?
    C9X C8X C7X . . 116.8(7) ?
    C13X C8X C7X . . 122.5(7) ?
    C8X C9X C10X . . 118.5(6) ?
    C8X C9X N3X . . 120.9(7) ?
    C10X C9X N3X . . 120.6(7) ?
    C11X C10X C9X . . 119.9(8) ?
    C11X C10X H10C . . 120.0 ?
    C9X C10X H10C . . 120.0 ?
    C10X C11X C12X . . 122.9(9) ?
    C10X C11X H11C . . 118.5 ?
    C12X C11X H11C . . 118.5 ?
    C11X C12X C13X . . 116.9(8) ?
    C11X C12X H12C . . 121.5 ?
    C13X C12X H12C . . 121.5 ?
    C12X C13X C8X . . 121.1(7) ?
    C12X C13X H13C . . 119.4 ?
    C8X C13X H13C . . 119.4 ?
    N3X C14X N2X . . 106.8(9) ?
    N3X C14X C15X . . 111.3(13) ?
    N2X C14X C15X . . 114.4(11) ?
    N3X C14X H14C . . 108.0 ?
    N2X C14X H14C . . 108.0 ?
    C15X C14X H14C . . 108.0 ?
    C16X C15X C20X . . 115.6(12) ?
    C16X C15X C14X . . 122.2(13) ?
    C20X C15X C14X . . 122.2(12) ?
    C15X C16X C17X . . 125.7(15) ?
    C15X C16X H16C . . 117.2 ?
    C17X C16X H16C . . 117.2 ?
    C18X C17X C16X . . 115.4(15) ?
    C18X C17X H17C . . 122.3 ?
    C16X C17X H17C . . 122.3 ?
    C17X C18X C19X . . 122.0(15) ?
    C17X C18X H18C . . 119.0 ?
    C19X C18X H18C . . 119.0 ?
    C20X C19X C18X . . 119.6(15) ?
    C20X C19X H19C . . 120.2 ?
    C18X C19X H19C . . 120.2 ?
    O1X C20X C19X . . 124.6(14) ?
    O1X C20X C15X . . 114.2(13) ?
    C19X C20X C15X . . 121.2(13) ?
    C20Y O1Y H1OB . . 98.5 ?
    C20Y O1Y H1OY . . 106.8 ?
    C7Y N1Y C1Y . . 106.7(4) ?
    C6Y N2Y C7Y . . 109.0(4) ?
    C6Y N2Y C14Y . . 125.9(8) ?
    C7Y N2Y C14Y . . 123.6(8) ?
    C9Y N3Y C14Y . . 120.4(7) ?
    C9Y N3Y H3YB . . 119.8 ?
    C14Y N3Y H3YB . . 119.8 ?
    N1Y C1Y C2Y . . 131.2(4) ?
    N1Y C1Y C6Y . . 109.6(4) ?
    C2Y C1Y C6Y . . 119.2(4) ?
    C3Y C2Y C1Y . . 114.3(6) ?
    C3Y C2Y H2YA . . 122.8 ?
    C1Y C2Y H2YA . . 122.8 ?
    C4Y C3Y C2Y . . 125.1(9) ?
    C4Y C3Y H3YA . . 117.4 ?
    C2Y C3Y H3YA . . 117.4 ?
    C5Y C4Y C3Y . . 120.9(7) ?
    C5Y C4Y H4YA . . 119.6 ?
    C3Y C4Y H4YA . . 119.6 ?
    C4Y C5Y C6Y . . 116.9(5) ?
    C4Y C5Y H5YA . . 121.6 ?
    C6Y C5Y H5YA . . 121.6 ?
    N2Y C6Y C5Y . . 131.8(4) ?
    N2Y C6Y C1Y . . 104.7(4) ?
    C5Y C6Y C1Y . . 123.5(4) ?
    N1Y C7Y N2Y . . 110.0(4) ?
    N1Y C7Y C8Y . . 130.0(4) ?
    N2Y C7Y C8Y . . 120.0(4) ?
    C13Y C8Y C9Y . . 121.5(4) ?
    C13Y C8Y C7Y . . 123.4(5) ?
    C9Y C8Y C7Y . . 115.1(5) ?
    N3Y C9Y C8Y . . 122.1(5) ?
    N3Y C9Y C10Y . . 120.2(4) ?
    C8Y C9Y C10Y . . 117.5(5) ?
    C11Y C10Y C9Y . . 119.1(6) ?
    C11Y C10Y H10D . . 120.4 ?
    C9Y C10Y H10D . . 120.4 ?
    C10Y C11Y C12Y . . 123.1(10) ?
    C10Y C11Y H11D . . 118.4 ?
    C12Y C11Y H11D . . 118.4 ?
    C13Y C12Y C11Y . . 117.3(13) ?
    C13Y C12Y H12D . . 121.4 ?
    C11Y C12Y H12D . . 121.4 ?
    C8Y C13Y C12Y . . 121.3(8) ?
    C8Y C13Y H13D . . 119.3 ?
    C12Y C13Y H13D . . 119.3 ?
    N2Y C14Y N3Y . . 106.3(9) ?
    N2Y C14Y C15Y . . 112.1(11) ?
    N3Y C14Y C15Y . . 114.5(15) ?
    N2Y C14Y H14D . . 107.9 ?
    N3Y C14Y H14D . . 107.9 ?
    C15Y C14Y H14D . . 107.9 ?
    C16Y C15Y C20Y . . 120.4(12) ?
    C16Y C15Y C14Y . . 122.5(13) ?
    C20Y C15Y C14Y . . 116.9(11) ?
    C15Y C16Y C17Y . . 122.7(14) ?
    C15Y C16Y H16D . . 118.7 ?
    C17Y C16Y H16D . . 118.7 ?
    C18Y C17Y C16Y . . 114.7(14) ?
    C18Y C17Y H17D . . 122.7 ?
    C16Y C17Y H17D . . 122.7 ?
    C19Y C18Y C17Y . . 122.8(15) ?
    C19Y C18Y H18D . . 118.6 ?
    C17Y C18Y H18D . . 118.6 ?
    C18Y C19Y C20Y . . 122.6(15) ?
    C18Y C19Y H19D . . 118.7 ?
    C20Y C19Y H19D . . 118.7 ?
    O1Y C20Y C19Y . . 126.0(12) ?
    O1Y C20Y C15Y . . 115.9(11) ?
    C19Y C20Y C15Y . . 116.5(12) ?
loop_
    _geom_torsion_atom_site_label_1
    _geom_torsion_atom_site_label_2
    _geom_torsion_atom_site_label_3
    _geom_torsion_atom_site_label_4
    _geom_torsion_site_symmetry_1
    _geom_torsion_site_symmetry_2
    _geom_torsion_site_symmetry_3
    _geom_torsion_site_symmetry_4
    _geom_torsion
    _geom_torsion_publ_flag
    C7A N1A C1A C6A . . . . -0.70(19) ?
    C7A N1A C1A C2A . . . . 177.60(18) ?
    N1A C1A C2A C3A . . . . -178.11(18) ?
    C6A C1A C2A C3A . . . . 0.0(3) ?
    C1A C2A C3A C4A . . . . -0.6(3) ?
    C2A C3A C4A C5A . . . . 0.1(4) ?
    C3A C4A C5A C6A . . . . 0.9(4) ?
    C7A N2A C6A C5A . . . . -179.3(2) ?
    C14A N2A C6A C5A . . . . 8.2(3) ?
    C7A N2A C6A C1A . . . . -1.11(18) ?
    C14A N2A C6A C1A . . . . -173.61(19) ?
    C4A C5A C6A N2A . . . . 176.4(2) ?
    C4A C5A C6A C1A . . . . -1.5(3) ?
    N1A C1A C6A N2A . . . . 1.13(18) ?
    C2A C1A C6A N2A . . . . -177.36(15) ?
    N1A C1A C6A C5A . . . . 179.53(17) ?
    C2A C1A C6A C5A . . . . 1.0(3) ?
    C1A N1A C7A N2A . . . . 0.0(2) ?
    C1A N1A C7A C8A . . . . -178.26(18) ?
    C6A N2A C7A N1A . . . . 0.7(2) ?
    C14A N2A C7A N1A . . . . 173.66(18) ?
    C6A N2A C7A C8A . . . . 179.15(15) ?
    C14A N2A C7A C8A . . . . -7.9(3) ?
    N1A C7A C8A C13A . . . . -6.7(3) ?
    N2A C7A C8A C13A . . . . 175.20(16) ?
    N1A C7A C8A C9A . . . . 169.64(17) ?
    N2A C7A C8A C9A . . . . -8.5(2) ?
    C14A N3A C9A C10A . . . . -155.79(17) ?
    C14A N3A C9A C8A . . . . 29.6(2) ?
    C13A C8A C9A N3A . . . . 174.43(15) ?
    C7A C8A C9A N3A . . . . -2.0(2) ?
    C13A C8A C9A C10A . . . . -0.4(2) ?
    C7A C8A C9A C10A . . . . -176.78(15) ?
    N3A C9A C10A C11A . . . . -174.50(17) ?
    C8A C9A C10A C11A . . . . 0.2(3) ?
    C9A C10A C11A C12A . . . . 0.1(3) ?
    C10A C11A C12A C13A . . . . -0.3(3) ?
    C11A C12A C13A C8A . . . . 0.1(3) ?
    C9A C8A C13A C12A . . . . 0.2(3) ?
    C7A C8A C13A C12A . . . . 176.42(18) ?
    C9A N3A C14A N2A . . . . -41.4(2) ?
    C9A N3A C14A C15A . . . . 82.0(2) ?
    C7A N2A C14A N3A . . . . 30.8(3) ?
    C6A N2A C14A N3A . . . . -157.78(16) ?
    C7A N2A C14A C15A . . . . -93.4(3) ?
    C6A N2A C14A C15A . . . . 78.0(3) ?
    N3A C14A C15A C16A . . . . -114.4(3) ?
    N2A C14A C15A C16A . . . . 6.5(4) ?
    N3A C14A C15A C20A . . . . 66.4(3) ?
    N2A C14A C15A C20A . . . . -172.7(3) ?
    C20A C15A C16A C17A . . . . 1.8(5) ?
    C14A C15A C16A C17A . . . . -177.5(5) ?
    C15A C16A C17A C18A . . . . -1.6(8) ?
    C16A C17A C18A C19A . . . . 1.3(9) ?
    C17A C18A C19A C20A . . . . -1.3(8) ?
    C18A C19A C20A O1A . . . . -179.6(4) ?
    C18A C19A C20A C15A . . . . 1.5(6) ?
    C16A C15A C20A O1A . . . . 179.3(3) ?
    C14A C15A C20A O1A . . . . -1.5(5) ?
    C16A C15A C20A C19A . . . . -1.7(5) ?
    C14A C15A C20A C19A . . . . 177.6(3) ?
    C7B N1B C1B C2B . . . . 179.5(2) ?
    C7B N1B C1B C6B . . . . 0.5(2) ?
    C6B C1B C2B C3B . . . . 0.3(4) ?
    N1B C1B C2B C3B . . . . -178.6(3) ?
    C1B C2B C3B C4B . . . . -1.0(6) ?
    C2B C3B C4B C5B . . . . 1.1(6) ?
    C3B C4B C5B C6B . . . . -0.4(4) ?
    C4B C5B C6B N2B . . . . 178.5(2) ?
    C4B C5B C6B C1B . . . . -0.3(3) ?
    C7B N2B C6B C5B . . . . 179.9(2) ?
    C14B N2B C6B C5B . . . . 14.1(3) ?
    C7B N2B C6B C1B . . . . -1.15(19) ?
    C14B N2B C6B C1B . . . . -166.9(2) ?
    C2B C1B C6B C5B . . . . 0.3(3) ?
    N1B C1B C6B C5B . . . . 179.45(18) ?
    C2B C1B C6B N2B . . . . -178.71(17) ?
    N1B C1B C6B N2B . . . . 0.4(2) ?
    C1B N1B C7B N2B . . . . -1.3(2) ?
    C1B N1B C7B C8B . . . . -179.37(17) ?
    C6B N2B C7B N1B . . . . 1.6(2) ?
    C14B N2B C7B N1B . . . . 167.8(2) ?
    C6B N2B C7B C8B . . . . 179.87(15) ?
    C14B N2B C7B C8B . . . . -13.9(3) ?
    N1B C7B C8B C9B . . . . 171.53(17) ?
    N2B C7B C8B C9B . . . . -6.4(2) ?
    N1B C7B C8B C13B . . . . -4.5(3) ?
    N2B C7B C8B C13B . . . . 177.58(17) ?
    C14B N3B C9B C10B . . . . -156.83(19) ?
    C14B N3B C9B C8B . . . . 27.5(3) ?
    C13B C8B C9B N3B . . . . 175.78(17) ?
    C7B C8B C9B N3B . . . . -0.3(2) ?
    C13B C8B C9B C10B . . . . 0.0(3) ?
    C7B C8B C9B C10B . . . . -176.08(16) ?
    N3B C9B C10B C11B . . . . -175.40(18) ?
    C8B C9B C10B C11B . . . . 0.3(3) ?
    C9B C10B C11B C12B . . . . -0.7(3) ?
    C10B C11B C12B C13B . . . . 0.7(4) ?
    C11B C12B C13B C8B . . . . -0.4(4) ?
    C9B C8B C13B C12B . . . . 0.0(3) ?
    C7B C8B C13B C12B . . . . 175.9(2) ?
    C7B N2B C14B N3B . . . . 35.6(3) ?
    C6B N2B C14B N3B . . . . -160.96(18) ?
    C7B N2B C14B C15B . . . . -86.7(4) ?
    C6B N2B C14B C15B . . . . 76.7(4) ?
    C9B N3B C14B N2B . . . . -42.1(3) ?
    C9B N3B C14B C15B . . . . 79.4(3) ?
    N2B C14B C15B C16B . . . . 6.9(6) ?
    N3B C14B C15B C16B . . . . -111.1(4) ?
    N2B C14B C15B C20B . . . . -175.8(4) ?
    N3B C14B C15B C20B . . . . 66.1(5) ?
    C20B C15B C16B C17B . . . . 1.1(5) ?
    C14B C15B C16B C17B . . . . 178.4(4) ?
    C15B C16B C17B C18B . . . . 0.4(4) ?
    C16B C17B C18B C19B . . . . -1.1(7) ?
    C17B C18B C19B C20B . . . . 0.3(9) ?
    C18B C19B C20B O1B . . . . 176.0(6) ?
    C18B C19B C20B C15B . . . . 1.3(10) ?
    C16B C15B C20B O1B . . . . -176.8(4) ?
    C14B C15B C20B O1B . . . . 5.8(7) ?
    C16B C15B C20B C19B . . . . -1.9(8) ?
    C14B C15B C20B C19B . . . . -179.3(6) ?
    C7X N1X C1X C2X . . . . 179.6(8) ?
    C7X N1X C1X C6X . . . . -1.6(8) ?
    C6X C1X C2X C3X . . . . 1.4(10) ?
    N1X C1X C2X C3X . . . . -179.8(7) ?
    C1X C2X C3X C4X . . . . -3.1(12) ?
    C2X C3X C4X C5X . . . . 3.0(13) ?
    C3X C4X C5X C6X . . . . -1.1(12) ?
    C7X N2X C6X C5X . . . . -180.0(8) ?
    C14X N2X C6X C5X . . . . -9.8(13) ?
    C7X N2X C6X C1X . . . . 2.2(8) ?
    C14X N2X C6X C1X . . . . 172.4(9) ?
    C4X C5X C6X N2X . . . . -178.1(7) ?
    C4X C5X C6X C1X . . . . -0.6(10) ?
    C2X C1X C6X N2X . . . . 178.5(6) ?
    N1X C1X C6X N2X . . . . -0.5(7) ?
    C2X C1X C6X C5X . . . . 0.5(10) ?
    N1X C1X C6X C5X . . . . -178.5(6) ?
    C1X N1X C7X N2X . . . . 3.0(9) ?
    C1X N1X C7X C8X . . . . 176.3(9) ?
    C6X N2X C7X N1X . . . . -3.5(10) ?
    C14X N2X C7X N1X . . . . -174.0(9) ?
    C6X N2X C7X C8X . . . . -177.6(7) ?
    C14X N2X C7X C8X . . . . 11.9(14) ?
    N1X C7X C8X C9X . . . . -167.6(9) ?
    N2X C7X C8X C9X . . . . 5.4(12) ?
    N1X C7X C8X C13X . . . . 9.2(14) ?
    N2X C7X C8X C13X . . . . -177.8(7) ?
    C13X C8X C9X C10X . . . . 1.4(11) ?
    C7X C8X C9X C10X . . . . 178.2(8) ?
    C13X C8X C9X N3X . . . . -175.6(6) ?
    C7X C8X C9X N3X . . . . 1.2(10) ?
    C14X N3X C9X C8X . . . . -25.8(12) ?
    C14X N3X C9X C10X . . . . 157.3(9) ?
    C8X C9X C10X C11X . . . . -1.5(12) ?
    N3X C9X C10X C11X . . . . 175.5(8) ?
    C9X C10X C11X C12X . . . . 2.3(15) ?
    C10X C11X C12X C13X . . . . -2.9(14) ?
    C11X C12X C13X C8X . . . . 2.7(12) ?
    C9X C8X C13X C12X . . . . -2.1(11) ?
    C7X C8X C13X C12X . . . . -178.8(8) ?
    C9X N3X C14X N2X . . . . 38.1(14) ?
    C9X N3X C14X C15X . . . . -87.5(11) ?
    C6X N2X C14X N3X . . . . 159.8(8) ?
    C7X N2X C14X N3X . . . . -31.6(15) ?
    C6X N2X C14X C15X . . . . -76.5(16) ?
    C7X N2X C14X C15X . . . . 92.1(14) ?
    N3X C14X C15X C16X . . . . 81.8(17) ?
    N2X C14X C15X C16X . . . . -39(2) ?
    N3X C14X C15X C20X . . . . -100.2(19) ?
    N2X C14X C15X C20X . . . . 138.5(17) ?
    C20X C15X C16X C17X . . . . 0.4(18) ?
    C14X C15X C16X C17X . . . . 178.5(19) ?
    C15X C16X C17X C18X . . . . 6.0(19) ?
    C16X C17X C18X C19X . . . . -8(3) ?
    C17X C18X C19X C20X . . . . 5(4) ?
    C18X C19X C20X O1X . . . . -178(2) ?
    C18X C19X C20X C15X . . . . 2(3) ?
    C16X C15X C20X O1X . . . . 176.0(17) ?
    C14X C15X C20X O1X . . . . -2(3) ?
    C16X C15X C20X C19X . . . . -5(3) ?
    C14X C15X C20X C19X . . . . 177(2) ?
    C7Y N1Y C1Y C2Y . . . . -179.7(5) ?
    C7Y N1Y C1Y C6Y . . . . -0.3(5) ?
    N1Y C1Y C2Y C3Y . . . . 178.9(7) ?
    C6Y C1Y C2Y C3Y . . . . -0.5(9) ?
    C1Y C2Y C3Y C4Y . . . . 2.8(15) ?
    C2Y C3Y C4Y C5Y . . . . -3.9(16) ?
    C3Y C4Y C5Y C6Y . . . . 2.3(10) ?
    C7Y N2Y C6Y C5Y . . . . -179.2(5) ?
    C14Y N2Y C6Y C5Y . . . . -12.7(11) ?
    C7Y N2Y C6Y C1Y . . . . 0.9(5) ?
    C14Y N2Y C6Y C1Y . . . . 167.4(9) ?
    C4Y C5Y C6Y N2Y . . . . 180.0(5) ?
    C4Y C5Y C6Y C1Y . . . . -0.1(7) ?
    N1Y C1Y C6Y N2Y . . . . -0.4(5) ?
    C2Y C1Y C6Y N2Y . . . . 179.1(4) ?
    N1Y C1Y C6Y C5Y . . . . 179.7(4) ?
    C2Y C1Y C6Y C5Y . . . . -0.8(7) ?
    C1Y N1Y C7Y N2Y . . . . 0.9(5) ?
    C1Y N1Y C7Y C8Y . . . . -179.6(5) ?
    C6Y N2Y C7Y N1Y . . . . -1.1(5) ?
    C14Y N2Y C7Y N1Y . . . . -168.0(8) ?
    C6Y N2Y C7Y C8Y . . . . 179.2(4) ?
    C14Y N2Y C7Y C8Y . . . . 12.3(10) ?
    N1Y C7Y C8Y C13Y . . . . 4.7(8) ?
    N2Y C7Y C8Y C13Y . . . . -175.8(5) ?
    N1Y C7Y C8Y C9Y . . . . -172.9(5) ?
    N2Y C7Y C8Y C9Y . . . . 6.6(7) ?
    C14Y N3Y C9Y C8Y . . . . -26.8(10) ?
    C14Y N3Y C9Y C10Y . . . . 158.2(8) ?
    C13Y C8Y C9Y N3Y . . . . -176.8(5) ?
    C7Y C8Y C9Y N3Y . . . . 0.8(7) ?
    C13Y C8Y C9Y C10Y . . . . -1.7(8) ?
    C7Y C8Y C9Y C10Y . . . . 175.9(5) ?
    N3Y C9Y C10Y C11Y . . . . 176.2(7) ?
    C8Y C9Y C10Y C11Y . . . . 1.0(10) ?
    C9Y C10Y C11Y C12Y . . . . 2.2(19) ?
    C10Y C11Y C12Y C13Y . . . . -5(3) ?
    C9Y C8Y C13Y C12Y . . . . -0.8(15) ?
    C7Y C8Y C13Y C12Y . . . . -178.2(13) ?
    C11Y C12Y C13Y C8Y . . . . 4(3) ?
    C6Y N2Y C14Y N3Y . . . . 161.8(7) ?
    C7Y N2Y C14Y N3Y . . . . -33.5(14) ?
    C6Y N2Y C14Y C15Y . . . . -72.4(17) ?
    C7Y N2Y C14Y C15Y . . . . 92.3(14) ?
    C9Y N3Y C14Y N2Y . . . . 40.4(14) ?
    C9Y N3Y C14Y C15Y . . . . -83.9(11) ?
    N2Y C14Y C15Y C16Y . . . . -41(2) ?
    N3Y C14Y C15Y C16Y . . . . 80.5(18) ?
    N2Y C14Y C15Y C20Y . . . . 145.4(16) ?
    N3Y C14Y C15Y C20Y . . . . -93.4(19) ?
    C20Y C15Y C16Y C17Y . . . . -1.0(18) ?
    C14Y C15Y C16Y C17Y . . . . -175(2) ?
    C15Y C16Y C17Y C18Y . . . . -4.0(17) ?
    C16Y C17Y C18Y C19Y . . . . 6(3) ?
    C17Y C18Y C19Y C20Y . . . . -4(4) ?
    C18Y C19Y C20Y O1Y . . . . -167(2) ?
    C18Y C19Y C20Y C15Y . . . . -2(3) ?
    C16Y C15Y C20Y O1Y . . . . 170.4(15) ?
    C14Y C15Y C20Y O1Y . . . . -16(2) ?
    C16Y C15Y C20Y C19Y . . . . 4(3) ?
    C14Y C15Y C20Y C19Y . . . . 177.9(19) ?
loop_
    _geom_hbond_atom_site_label_D
    _geom_hbond_atom_site_label_H
    _geom_hbond_atom_site_label_A
    _geom_hbond_site_symmetry_A
    _geom_hbond_distance_DH
    _geom_hbond_distance_HA
    _geom_hbond_distance_DA
    _geom_hbond_angle_DHA
    _geom_hbond_publ_flag
    O1A H1OA N1B 3_666 0.98 1.69 2.641(3) 162 yes
    N3A H3AB O1A 3_667 0.86 2.50 3.241(3) 144 yes
    O1B H1OB N1A 3_766 0.97 1.79 2.686(4) 151 yes
    N3B H3BB O1B 3_765 0.86 2.15 2.974(4) 160 yes
