# Supplementary material for: 2-(5,6-Dihydro­benzimidazo[1,2-c]quinazolin-6-yl)phenol
Source: Acta Crystallogr Sect E Struct Rep Online. 2011 Aug 6;67(Pt 9):o2243–4. doi: 10.1107/S1600536811030583 (PMC3200611; doi:10.1107/S1600536811030583)
Supplement: Supplementary file 2 [file e-67-o2243-Isup2.hkl]

# 
# h,k,l, Fc-squared, Fo-squared, sigma(Fo-squared) and status flag 
# 
data_I
_shelx_title ' taher97am in P2(1)/c  (100K)' 
_shelx_refln_list_code          4 
_shelx_F_calc_maximum      326.35 
_exptl_crystal_F_000      1312.00 
_reflns_d_resolution_high  0.6556 
 
loop_ 
 _symmetry_equiv_pos_as_xyz 
 'x, y, z' 
 '-x, y+1/2, -z+1/2' 
 '-x, -y, -z' 
 'x, -y-1/2, z-1/2' 
 
_cell_length_a    17.1513 
_cell_length_b    19.1160 
_cell_length_c     9.2630 
_cell_angle_alpha  90.000 
_cell_angle_beta   97.590 
_cell_angle_gamma  90.000 
 
_shelx_F_squared_multiplier     1.000 
 
loop_ 
 _refln_index_h 
 _refln_index_k 
 _refln_index_l 
 _refln_F_squared_calc 
 _refln_F_squared_meas 
 _refln_F_squared_sigma 
 _refln_observed_status 
   4   0   0        5.59       21.49      2.85 o 
   5   0   0      236.98      190.99      8.03 o 
   6   0   0     6533.50     6101.04    175.63 o 
   7   0   0       16.86       31.08      4.64 o 
   8   0   0     7110.08     7426.35    216.55 o 
   9   0   0      591.42      911.11     20.74 o 
  10   0   0      331.14      342.52      8.65 o 
  11   0   0      575.27      427.91     11.39 o 
  12   0   0       48.84       16.55      2.83 o 
  13   0   0      727.13      723.12     17.78 o 
  14   0   0      892.75     1081.60     25.39 o 
  15   0   0      537.09      519.42     14.26 o 
  16   0   0      255.29      236.51      8.80 o 
  17   0   0        0.31        1.64      3.10 o 
  18   0   0      167.88      162.44      7.43 o 
  19   0   0      410.56      372.54     11.80 o 
  20   0   0       57.61       74.80      8.00 o 
  21   0   0        1.12        8.49      5.43 o 
  22   0   0       14.76       37.22     14.50 o 
  23   0   0       54.14       28.93     16.10 o 
  24   0   0      510.58      517.45     40.26 o 
  25   0   0        0.67      -10.55     14.40 o 
   2   1   0      408.62      276.78      9.05 o 
   3   1   0      325.15      340.56     11.88 o 
   4   1   0        0.45        8.65      1.84 o 
   5   1   0      170.62      182.39      5.45 o 
   6   1   0     6287.24     6196.54    144.43 o 
   7   1   0      232.05      290.95     16.63 o 
   8   1   0     1821.41     2089.63     39.91 o 
   9   1   0      927.19     1015.51     40.82 o 
  10   1   0      181.79      249.73      5.20 o 
  11   1   0      204.84      217.56      7.48 o 
  12   1   0      582.15      570.53      9.65 o 
  13   1   0       51.52       52.67      2.69 o 
  14   1   0     1726.14     1677.47     26.48 o 
  15   1   0       10.70       17.50      2.67 o 
  16   1   0      766.07      666.39     12.30 o 
  17   1   0        2.37        0.35      2.12 o 
  18   1   0        0.71        4.73      2.40 o 
  19   1   0        0.86        3.05      2.37 o 
  20   1   0      460.61      416.29     10.08 o 
  21   1   0        0.31        8.14      4.25 o 
  22   1   0      237.29      232.33     26.59 o 
  23   1   0        0.06       10.18      9.89 o 
  24   1   0       81.25      101.94     14.92 o 
  25   1   0      186.14      205.59     19.67 o 
   1   2   0     1978.93     1933.07     82.49 o 
   2   2   0     4841.98     4525.69    191.56 o 
   4   2   0      421.51      376.04      8.79 o 
   5   2   0      858.52      883.06     22.71 o 
   6   2   0       41.03       19.84      3.76 o 
   7   2   0       30.85       30.76      4.03 o 
   8   2   0      367.57      435.50     10.78 o 
   9   2   0      366.88      486.16     17.07 o 
  10   2   0      187.79      149.01     10.06 o 
  11   2   0       53.91      105.57      6.30 o 
  12   2   0      848.14      946.57     14.73 o 
  13   2   0      161.40      188.44      5.49 o 
  14   2   0      659.91      623.94     13.66 o 
  15   2   0      557.92      468.49      8.83 o 
  16   2   0      425.66      428.45      9.22 o 
  17   2   0       24.67       20.85      3.08 o 
  18   2   0      185.67      162.76      6.07 o 
  19   2   0       21.92       19.95      2.69 o 
  20   2   0        2.55       -2.87      2.87 o 
  21   2   0       15.28       18.35      4.67 o 
  22   2   0       83.91       74.71      8.69 o 
  23   2   0       13.44        9.08      7.19 o 
  24   2   0      377.52      376.39     24.11 o 
  25   2   0      223.25      230.34     24.41 o 
   1   3   0      334.37      265.40      9.06 o 
   2   3   0     1294.45     1108.86     27.76 o 
   3   3   0     8775.49     8109.68    342.94 o 
   4   3   0      193.21      288.02     15.46 o 
   5   3   0      167.04      187.40      5.18 o 
   6   3   0     4748.50     4432.63    106.14 o 
   7   3   0     1023.26      902.69     20.23 o 
   8   3   0     2451.28     2617.53     45.71 o 
   9   3   0     2688.90     2999.11     44.81 o 
  10   3   0      119.22      123.39      3.73 o 
  11   3   0        0.76        9.22      1.74 o 
  12   3   0       19.53       27.69      2.36 o 
  13   3   0      247.08      235.49      5.36 o 
  14   3   0     1258.74     1224.54     18.87 o 
  15   3   0       64.04       68.46      4.57 o 
  16   3   0      631.72      520.64     10.20 o 
  17   3   0        6.49       11.79      2.43 o 
  18   3   0      138.81      130.52      4.79 o 
  19   3   0        0.23       -1.52      2.50 o 
  20   3   0       93.19       99.21      5.49 o 
  21   3   0        0.79       -2.33      3.95 o 
  22   3   0      116.10      122.82      9.36 o 
  23   3   0      118.19      117.33     11.49 o 
  24   3   0       16.81        9.51      7.77 o 
  25   3   0      478.70      475.26     27.82 o 
   0   4   0     1484.09     1545.89     67.11 o 
   1   4   0       59.92       43.05      4.10 o 
   2   4   0      212.99      196.84      6.47 o 
   3   4   0      206.46      167.44      4.82 o 
   4   4   0        2.92        8.96      1.66 o 
   5   4   0     2067.27     2073.71     58.40 o 
   6   4   0      400.14      325.66     18.49 o 
   7   4   0       14.09       21.44      3.37 o 
   8   4   0      249.16      301.13      6.79 o 
   9   4   0       26.52       26.66      2.07 o 
  10   4   0      301.13      384.21      7.42 o 
  11   4   0       40.69       45.23      2.35 o 
  12   4   0       73.76       94.10      3.47 o 
  13   4   0      375.70      315.13      6.45 o 
  14   4   0       19.66       24.38      2.40 o 
  15   4   0        4.40       11.80      2.42 o 
  16   4   0       62.83       71.51      3.96 o 
  17   4   0      626.19      573.03     11.07 o 
  18   4   0       95.36      103.02      4.56 o 
  19   4   0      186.60      166.94      5.60 o 
  20   4   0       49.19       59.61      4.47 o 
  21   4   0        0.37       -3.92      3.92 o 
  22   4   0        7.29        6.80      5.32 o 
  23   4   0      335.13      364.18     20.67 o 
  24   4   0       50.82       52.66      9.58 o 
  25   4   0      118.47      155.67     15.58 o 
   1   5   0      503.49      363.76      8.60 o 
   2   5   0       58.61       66.88      2.56 o 
   3   5   0      377.27      430.30     23.38 o 
   4   5   0       67.28      107.72     10.26 o 
   5   5   0       23.37       77.35      4.76 o 
   6   5   0      658.69      556.58     12.99 o 
   7   5   0      594.56      614.40     11.74 o 
   8   5   0      767.41      772.95     18.00 o 
   9   5   0      498.17      593.37     11.88 o 
  10   5   0      512.95      515.18     10.71 o 
  11   5   0       37.08       59.28      2.84 o 
  12   5   0        1.64        4.97      1.72 o 
  13   5   0      229.55      207.56      4.92 o 
  14   5   0      356.82      366.39     12.56 o 
  15   5   0      544.82      492.77      9.18 o 
  16   5   0      167.44      135.70      7.52 o 
  17   5   0        0.93       -2.29      2.29 o 
  18   5   0       28.49       19.83      2.95 o 
  19   5   0        6.59        5.18      3.17 o 
  20   5   0        7.92        8.42      3.37 o 
  21   5   0       38.65       24.33      5.81 o 
  22   5   0       29.27       20.90      6.01 o 
  23   5   0        0.04       -6.82      6.82 o 
  24   5   0      192.90      226.40     18.32 o 
  25   5   0       13.35        3.36      8.33 o 
   0   6   0     5784.84     5890.73    141.25 o 
   1   6   0       24.68       60.47      2.21 o 
   2   6   0     1082.22     1090.58     21.26 o 
   3   6   0      819.70      912.86     18.06 o 
   4   6   0      289.90      264.25      6.38 o 
   5   6   0      168.20      152.36      4.18 o 
   6   6   0      613.00      668.56     11.72 o 
   7   6   0      193.78      179.69      4.65 o 
   8   6   0      567.68      688.45     14.43 o 
   9   6   0       50.23       75.49      3.19 o 
  10   6   0      104.63       78.34      3.80 o 
  11   6   0      244.44      264.41      6.93 o 
  12   6   0      627.17      621.84     11.12 o 
  13   6   0      290.81      245.01      7.24 o 
  14   6   0        3.11        5.47      2.17 o 
  15   6   0      206.93      214.81     10.98 o 
  16   6   0       85.72       73.14      5.64 o 
  17   6   0      578.63      570.07     11.87 o 
  18   6   0        7.54       11.93      2.72 o 
  19   6   0      473.92      492.16     12.43 o 
  20   6   0       21.79       35.87      5.12 o 
  21   6   0       20.84       28.86      6.39 o 
  22   6   0        0.61       -5.05      6.52 o 
  23   6   0       89.44       90.00     13.89 o 
  24   6   0       67.72       73.36     10.77 o 
  25   6   0       35.26       41.02      9.96 o 
   1   7   0       12.39       25.15      1.81 o 
   2   7   0      350.34      327.16     10.86 o 
   3   7   0      199.09      246.61     13.67 o 
   4   7   0      411.58      402.49      7.01 o 
   5   7   0      328.58      306.25     12.09 o 
   6   7   0      775.16      777.07     12.58 o 
   7   7   0       70.67       97.49      3.18 o 
   8   7   0      444.81      504.55      9.03 o 
   9   7   0      333.30      284.12      6.68 o 
  10   7   0       12.12       20.46      2.40 o 
  11   7   0      137.49      133.74      5.24 o 
  12   7   0     2693.04     2561.98     41.93 o 
  13   7   0     1305.40     1280.63     19.73 o 
  14   7   0       70.06      103.97      3.97 o 
  15   7   0        9.24        9.12      2.32 o 
  16   7   0       27.27       27.31      2.95 o 
  17   7   0        3.93        3.44      2.46 o 
  18   7   0       40.61       44.13      4.52 o 
  19   7   0       23.78       30.33      4.02 o 
  20   7   0      353.35      377.81     11.85 o 
  21   7   0      113.77      123.49      9.26 o 
  22   7   0       14.10        6.45      7.58 o 
  23   7   0       60.74       75.03     10.24 o 
  24   7   0       63.70       71.65     10.69 o 
  25   7   0      314.71      312.31     28.89 o 
   0   8   0     5238.75     4723.83     98.14 o 
   1   8   0      582.42      589.30     10.33 o 
   2   8   0      451.64      438.06      8.05 o 
   3   8   0        9.31       11.97      2.80 o 
   4   8   0       44.18       59.33      6.10 o 
   5   8   0        0.67       22.50      2.51 o 
   6   8   0     3229.32     3250.50     56.09 o 
   7   8   0       31.32       34.73      3.74 o 
   8   8   0      416.16      419.71      7.81 o 
   9   8   0      394.85      385.66      8.36 o 
  10   8   0       94.88       88.39      3.73 o 
  11   8   0     1780.10     1582.48     31.55 o 
  12   8   0      485.68      484.75     10.01 o 
  13   8   0       18.56       33.89      2.93 o 
  14   8   0      583.90      601.08     10.83 o 
  15   8   0      257.07      265.16      8.30 o 
  16   8   0      411.75      420.31      9.04 o 
  17   8   0        2.42        2.01      2.55 o 
  18   8   0        0.40       -0.66      2.43 o 
  19   8   0        5.00        4.75      3.40 o 
  20   8   0       91.96       86.84      6.92 o 
  21   8   0        0.46       -3.20      5.34 o 
  22   8   0      176.13      184.42     13.47 o 
  23   8   0        5.75       13.29      7.83 o 
  24   8   0       37.34       37.09      9.62 o 
   1   9   0      722.37      840.71     14.32 o 
   2   9   0      158.15      180.32      5.39 o 
   3   9   0      546.99      687.11     23.68 o 
   4   9   0      581.74      755.37     13.79 o 
   5   9   0      431.91      484.44     20.94 o 
   6   9   0     1257.02     1277.40     20.01 o 
   7   9   0       97.80      102.07      5.13 o 
   8   9   0     1464.18     1419.64     22.31 o 
   9   9   0       46.98       50.26      3.35 o 
  10   9   0      382.61      337.78      9.80 o 
  11   9   0      409.41      399.67     10.15 o 
  12   9   0      235.17      234.40     11.81 o 
  13   9   0     2536.44     2333.87     36.39 o 
  14   9   0       96.54       97.54      4.45 o 
  15   9   0       11.16       15.09      2.52 o 
  16   9   0      274.58      307.42      7.49 o 
  17   9   0       66.61       60.42      3.84 o 
  18   9   0        0.23        7.73      3.40 o 
  19   9   0      429.88      449.83     13.04 o 
  20   9   0      206.02      211.09      8.74 o 
  21   9   0       83.90       80.06      8.02 o 
  22   9   0       44.60       33.87      8.53 o 
  23   9   0       24.08       21.87      8.35 o 
  24   9   0        5.39       -1.52      9.35 o 
   0  10   0      497.71      446.60     11.03 o 
   1  10   0     2032.68     2241.65     48.41 o 
   2  10   0      136.48      195.55      4.68 o 
   3  10   0     4491.65     4940.80     77.94 o 
   4  10   0       77.43      105.61      5.38 o 
   5  10   0      626.10      749.29     12.41 o 
   6  10   0      110.15      133.13      5.76 o 
   7  10   0      955.13      864.31     15.42 o 
   8  10   0      280.33      275.95      6.62 o 
   9  10   0      441.03      401.33      9.50 o 
  10  10   0       79.86       68.33      3.32 o 
  11  10   0      218.90      270.28      6.13 o 
  12  10   0     3015.45     3002.67     43.33 o 
  13  10   0       96.24      112.69      4.29 o 
  14  10   0      675.36      635.49     12.11 o 
  15  10   0        4.76        5.83      2.38 o 
  16  10   0      182.74      214.49      6.24 o 
  17  10   0        2.46        8.23      2.93 o 
  18  10   0      170.63      171.64      7.95 o 
  19  10   0        7.33       16.40      4.23 o 
  20  10   0       57.22       49.18      5.42 o 
  21  10   0      190.85      169.07     12.88 o 
  22  10   0      142.16      172.29     13.29 o 
  23  10   0       14.53        3.15      9.63 o 
  24  10   0        7.05       -1.19     13.22 o 
   1  11   0     1580.81     1602.79     26.42 o 
   2  11   0      197.12      157.02      6.72 o 
   3  11   0      150.47      144.66      4.19 o 
   4  11   0      424.64      377.54     10.14 o 
   5  11   0      398.97      470.43      8.49 o 
   6  11   0      289.10      288.00      9.98 o 
   7  11   0      763.21      831.44     15.08 o 
   8  11   0      174.32      222.49      8.01 o 
   9  11   0      236.22      230.60      5.71 o 
  10  11   0      638.18      602.99     11.16 o 
  11  11   0       67.57       69.25      5.37 o 
  12  11   0      303.17      282.51      7.63 o 
  13  11   0      340.83      373.09      7.87 o 
  14  11   0        8.74       22.72      2.78 o 
  15  11   0       72.99       87.64      5.43 o 
  16  11   0       57.69       65.18      4.00 o 
  17  11   0       53.41       50.74      3.55 o 
  18  11   0       15.79       19.13      4.80 o 
  19  11   0        1.80        1.98      3.58 o 
  20  11   0       39.98       46.56      4.85 o 
  21  11   0      138.90      113.35     11.07 o 
  22  11   0      143.33      114.39     14.75 o 
  23  11   0        0.59      -10.82     10.82 o 
  24  11   0       58.44       47.72     15.80 o 
   0  12   0       11.60       51.73      4.09 o 
   1  12   0      343.98      394.28      9.58 o 
   2  12   0        5.58       20.31      2.04 o 
   3  12   0      602.30      631.71     11.70 o 
   4  12   0      359.34      363.47      8.33 o 
   5  12   0      262.82      334.56      7.30 o 
   6  12   0      147.52      120.81      4.25 o 
   7  12   0       73.38       96.79      5.96 o 
   8  12   0       60.87       54.80      3.26 o 
   9  12   0      490.17      473.13      9.31 o 
  10  12   0       61.40       71.62      3.54 o 
  11  12   0      180.76      183.29      5.57 o 
  12  12   0      211.81      237.73      6.00 o 
  13  12   0      934.72      909.00     15.21 o 
  14  12   0      287.10      284.80     13.75 o 
  15  12   0      563.55      577.99     11.60 o 
  16  12   0        8.54        9.71      2.70 o 
  17  12   0       54.70       63.35      4.70 o 
  18  12   0       55.94       56.70      4.61 o 
  19  12   0      179.97      197.33      8.02 o 
  20  12   0        1.69        7.68      4.80 o 
  21  12   0       44.90       58.09      9.34 o 
  22  12   0       23.58       13.98      7.55 o 
  23  12   0        0.99        8.62      9.87 o 
   1  13   0      145.43      115.52      3.89 o 
   2  13   0        2.37        0.02      1.55 o 
   3  13   0      416.66      426.06      8.73 o 
   4  13   0      496.73      581.31     12.10 o 
   5  13   0      245.84      280.52      7.48 o 
   6  13   0      227.56      239.28      6.15 o 
   7  13   0        9.57        4.84      1.93 o 
   8  13   0      831.08      817.03     14.20 o 
   9  13   0       18.10       32.79      2.74 o 
  10  13   0     1720.80     1625.98     26.06 o 
  11  13   0       26.23       27.53      2.71 o 
  12  13   0       19.17       19.88      2.66 o 
  13  13   0      208.18      214.38     14.98 o 
  14  13   0        0.40        4.63      2.78 o 
  15  13   0        9.25       25.78      3.88 o 
  16  13   0      587.99      571.10     12.45 o 
  17  13   0      160.73      175.21      6.95 o 
  18  13   0        8.71        5.38      3.40 o 
  19  13   0      118.34      118.17      8.04 o 
  20  13   0      139.54      150.32      8.81 o 
  21  13   0        6.15       10.05      7.41 o 
  22  13   0       51.76       68.08     10.69 o 
  23  13   0        0.00        0.88     11.89 o 
   0  14   0      485.94      504.89     15.29 o 
   1  14   0       48.62       48.75      3.13 o 
   2  14   0       37.71       38.73      2.65 o 
   3  14   0       56.44       70.29      3.65 o 
   4  14   0       10.98       29.44      2.74 o 
   5  14   0      119.42      114.63      6.90 o 
   6  14   0      768.54      776.76     15.81 o 
   7  14   0       10.76        8.31      2.28 o 
   8  14   0       20.92       26.28      2.69 o 
   9  14   0      107.22      111.28      6.03 o 
  10  14   0      375.57      328.39      7.59 o 
  11  14   0      129.86      124.69      4.78 o 
  12  14   0      345.85      335.02      7.91 o 
  13  14   0      340.48      351.69      8.22 o 
  14  14   0       26.32       36.14      4.15 o 
  15  14   0      233.77      231.18      7.15 o 
  16  14   0       12.63       16.51      3.14 o 
  17  14   0       35.26       46.66      5.10 o 
  18  14   0        8.24       10.27      5.12 o 
  19  14   0       52.86       61.01      6.45 o 
  20  14   0        0.02       -3.05      4.68 o 
  21  14   0        4.43       10.03      7.15 o 
  22  14   0      193.76      177.09     13.89 o 
   1  15   0       56.33       64.09      3.57 o 
   2  15   0       38.65       28.50      2.53 o 
   3  15   0      595.75      606.30     11.81 o 
   4  15   0        0.76        5.88      2.28 o 
   5  15   0     1456.06     1480.40     25.41 o 
   6  15   0      153.60      165.39      5.40 o 
   7  15   0        3.68        4.10      2.41 o 
   8  15   0       75.77       96.37      4.12 o 
   9  15   0       49.59       65.30      3.91 o 
  10  15   0      311.59      302.36      7.89 o 
  11  15   0       17.31       12.97      2.78 o 
  12  15   0       91.32       92.94      4.43 o 
  13  15   0       29.33       28.63      3.44 o 
  14  15   0       29.48       36.89      3.71 o 
  15  15   0       16.26       12.93      3.10 o 
  16  15   0      191.95      188.38      7.79 o 
  17  15   0        3.95        3.71      4.80 o 
  18  15   0       14.92       10.11      5.20 o 
  19  15   0       83.14       95.60      7.64 o 
  20  15   0      218.79      247.31     10.89 o 
  21  15   0       46.09       36.36      8.75 o 
  22  15   0        5.46       14.62      9.00 o 
   0  16   0      110.32      113.85      6.88 o 
   1  16   0       92.16      109.88      8.55 o 
   2  16   0        2.68        6.90      2.44 o 
   3  16   0       26.83       33.42      2.88 o 
   4  16   0       99.21      106.30      4.45 o 
   5  16   0      728.54      763.63     14.60 o 
   6  16   0       20.45       14.21      2.55 o 
   7  16   0       62.30       80.27      6.35 o 
   8  16   0       26.57       46.34      3.50 o 
   9  16   0      295.79      319.08      9.15 o 
  10  16   0      311.42      312.19      8.07 o 
  11  16   0      127.37      118.80      5.24 o 
  12  16   0       65.94       74.24      4.21 o 
  13  16   0      606.52      652.69     17.09 o 
  14  16   0       52.70       57.46      4.22 o 
  15  16   0       17.42       18.36      3.43 o 
  16  16   0        2.92        3.96      4.79 o 
  17  16   0       29.39       25.54      5.58 o 
  18  16   0        1.07       -4.34      4.34 o 
  19  16   0       48.44       34.26      5.87 o 
  20  16   0       20.31       19.58      5.48 o 
  21  16   0        6.91        0.54      7.17 o 
   1  17   0        0.03        0.09      2.77 o 
   2  17   0      162.28      168.82      8.15 o 
   3  17   0       44.02       44.01      3.25 o 
   4  17   0       99.70      115.63      7.41 o 
   5  17   0        5.60        3.77      2.49 o 
   6  17   0      165.81      149.77      6.12 o 
   7  17   0       22.89       20.64      3.09 o 
   8  17   0      334.40      342.66     10.93 o 
   9  17   0       67.47       81.33      4.47 o 
  10  17   0       29.00       31.56      3.45 o 
  11  17   0        0.00        4.40      2.91 o 
  12  17   0       75.21       73.62      4.60 o 
  13  17   0      257.24      240.66      7.40 o 
  14  17   0       29.19       35.23      4.32 o 
  15  17   0      177.53      187.67      9.86 o 
  16  17   0       63.36       61.80      6.58 o 
  17  17   0       69.17       69.52     11.28 o 
  18  17   0        2.07       -2.85      4.84 o 
  19  17   0        0.06       -2.59      4.73 o 
  20  17   0        0.08       -1.26      6.48 o 
  21  17   0       26.43       28.50      9.47 o 
   0  18   0       94.87      114.30      7.57 o 
   1  18   0      235.06      252.13      7.54 o 
   2  18   0      181.04      193.08      6.56 o 
   3  18   0       58.66       56.82      4.05 o 
   4  18   0       11.75       14.36      3.21 o 
   5  18   0      477.61      448.43     10.08 o 
   6  18   0       71.87       62.79      9.65 o 
   7  18   0      164.04      130.55      5.37 o 
   8  18   0        3.01        2.34      2.68 o 
   9  18   0       55.52       49.83      3.88 o 
  10  18   0      198.30      216.08      6.98 o 
  11  18   0      693.32      701.88     14.51 o 
  12  18   0       48.12       59.44      4.34 o 
  13  18   0      121.13      141.90      6.93 o 
  14  18   0        0.01        8.71      3.62 o 
  15  18   0       50.54       47.36      6.18 o 
  16  18   0        0.30       11.11      5.30 o 
  17  18   0       12.66        8.09      5.20 o 
  18  18   0       99.23       89.37      7.66 o 
  19  18   0        0.39        3.17      5.25 o 
  20  18   0       50.43       64.31     11.12 o 
   1  19   0        2.69       11.68      3.10 o 
   2  19   0       62.26       67.78      9.95 o 
   3  19   0        0.25       11.04      3.04 o 
   4  19   0       22.98       26.32      3.54 o 
   5  19   0      265.59      279.15     10.51 o 
   6  19   0       42.65       36.40      3.48 o 
   7  19   0       44.78       54.74      3.96 o 
   8  19   0        8.73        8.86      2.98 o 
   9  19   0       58.34       54.90      4.11 o 
  10  19   0       78.83       83.26      4.85 o 
  11  19   0       10.86       13.43      3.63 o 
  12  19   0      239.59      229.81      8.03 o 
  13  19   0      377.65      379.35     11.36 o 
  14  19   0        4.34        7.51      4.97 o 
  15  19   0      279.90      303.57     12.29 o 
  16  19   0      224.08      235.43     11.23 o 
  17  19   0      133.75      119.68     11.86 o 
  18  19   0       44.53       58.61      6.95 o 
  19  19   0       11.94        9.89      5.57 o 
   0  20   0       58.01       78.44      6.87 o 
   1  20   0       99.74       98.24      7.23 o 
   2  20   0       79.59       85.66      5.01 o 
   3  20   0       59.76       69.46      4.74 o 
   4  20   0     1158.17     1162.58     22.98 o 
   5  20   0      499.96      473.04     11.64 o 
   6  20   0      123.35      140.77      5.77 o 
   7  20   0      109.19      101.53      5.09 o 
   8  20   0      247.58      261.54      7.86 o 
   9  20   0       10.04       15.30      3.36 o 
  10  20   0       14.75       25.56      3.97 o 
  11  20   0       32.82       44.62      4.44 o 
  12  20   0        0.06        2.08      3.50 o 
  13  20   0        0.43       -1.29      3.54 o 
  14  20   0       29.94       22.55      5.63 o 
  15  20   0       15.28       25.35      5.93 o 
  16  20   0        2.21        7.37      5.48 o 
  17  20   0       83.82      107.21      8.46 o 
  18  20   0        8.26       14.28      5.74 o 
   1  21   0        0.00       -0.67      3.83 o 
   2  21   0        0.05        4.75      3.24 o 
   3  21   0      291.47      287.85      8.79 o 
   4  21   0       15.26       17.83      3.58 o 
   5  21   0       28.42       22.85      3.75 o 
   6  21   0      457.49      406.23     10.70 o 
   7  21   0       60.09       55.27      4.34 o 
   8  21   0        3.50        8.43      3.57 o 
   9  21   0       83.19       74.27      5.10 o 
  10  21   0      184.46      203.81      8.07 o 
  11  21   0       59.81       61.00      4.94 o 
  12  21   0       50.20       51.43      4.76 o 
  13  21   0       96.24       94.66      7.78 o 
  14  21   0        3.43       -1.71      5.09 o 
  15  21   0        0.08       -0.95      5.21 o 
  16  21   0        0.15       14.83      6.37 o 
  17  21   0        1.34       -1.32      5.39 o 
   0  22   0       18.03       10.16      6.19 o 
   1  22   0        0.02        2.29      3.26 o 
   2  22   0       18.78       18.25      4.46 o 
   3  22   0      138.43      124.60      6.19 o 
   4  22   0        4.21        1.91      3.20 o 
   5  22   0        0.08        6.59      3.38 o 
   6  22   0       72.12       70.38      4.97 o 
   7  22   0      127.24      134.67      7.06 o 
   8  22   0        0.43        1.20      3.38 o 
   9  22   0       16.03       18.33      3.91 o 
  10  22   0        1.14        1.80      3.56 o 
  11  22   0       11.61       11.40      3.90 o 
  12  22   0       25.72       24.34      4.11 o 
  13  22   0       10.46        5.51      7.13 o 
  14  22   0      105.10      104.97      8.55 o 
  15  22   0       37.10       42.73      6.57 o 
  16  22   0       11.06       10.08      5.71 o 
   1  23   0      156.32      164.63      9.95 o 
   2  23   0      471.09      462.31     11.90 o 
   3  23   0       22.46       23.10      3.99 o 
   4  23   0      109.85       98.54      5.79 o 
   5  23   0        3.36       10.56      4.08 o 
   6  23   0       23.77       19.18      4.37 o 
   7  23   0       18.78       24.05      4.49 o 
   8  23   0       95.61       96.44      6.31 o 
   9  23   0       29.86       18.74      4.53 o 
  10  23   0       11.54       16.43      4.05 o 
  11  23   0        4.14        4.55      3.77 o 
  12  23   0       25.24       23.88      5.25 o 
  13  23   0       12.75       16.43      5.14 o 
  14  23   0       10.39        1.53      8.78 o 
  15  23   0        1.16       -0.14      6.45 o 
   0  24   0       90.76       88.69     10.19 o 
   1  24   0      166.91      168.86      7.61 o 
   2  24   0        1.68        1.64      3.43 o 
   3  24   0       75.20       67.42      5.65 o 
   4  24   0        7.50        8.25      4.11 o 
   5  24   0        1.32        3.84      5.87 o 
   6  24   0        1.84        0.97      4.07 o 
   7  24   0       12.35       18.67      6.00 o 
   8  24   0       23.61       11.98      4.32 o 
   9  24   0        3.84        1.32      4.07 o 
  10  24   0       65.65       70.39      5.88 o 
  11  24   0       42.09       29.64      6.22 o 
  12  24   0       11.38       15.91      5.69 o 
  13  24   0       17.69       26.43      5.74 o 
  14  24   0        0.16       12.60      5.78 o 
   1  25   0        7.08        0.93      6.22 o 
   2  25   0       20.23       20.52      4.63 o 
   3  25   0        0.46       -1.36      3.98 o 
   4  25   0        1.13        3.04      4.16 o 
   5  25   0        3.38       -0.86      4.10 o 
   6  25   0        0.01        2.27      4.28 o 
   7  25   0       58.91       64.46      5.91 o 
   8  25   0        1.92        5.69      4.38 o 
   9  25   0       40.24       37.91      6.12 o 
  10  25   0       15.95       18.25      4.85 o 
  11  25   0       46.56       46.63      6.81 o 
  12  25   0        1.43       -5.35      5.35 o 
  13  25   0        1.78       -5.44      5.44 o 
   0  26   0        4.94        8.56      6.98 o 
   1  26   0       86.28       76.36      6.78 o 
   2  26   0       69.28       74.25      6.67 o 
   3  26   0       42.25       45.33      5.44 o 
   4  26   0      211.39      198.99     10.50 o 
   5  26   0        0.31       -0.46      4.54 o 
   6  26   0       93.30       73.07      6.23 o 
   7  26   0       11.14       12.70      4.67 o 
   8  26   0       13.46       11.38      4.64 o 
   9  26   0       24.04       33.80      5.19 o 
  10  26   0       21.44       16.22      5.98 o 
  11  26   0       48.30       59.23      7.33 o 
   1  27   0       21.79       11.87      5.50 o 
   2  27   0      157.58      143.55      8.60 o 
   3  27   0        3.58        5.44      4.93 o 
   4  27   0        8.33        6.30      4.45 o 
   5  27   0        0.00       -4.25      4.25 o 
   6  27   0       25.27       23.46      5.19 o 
   7  27   0       18.22       15.33      4.85 o 
   8  27   0        9.72       11.22      4.81 o 
   9  27   0       18.34       24.52      6.30 o 
   0  28   0      333.68      359.88     30.56 o 
   1  28   0       53.68       45.29      6.44 o 
   2  28   0        2.68        5.90      5.39 o 
   3  28   0        0.78        8.64      6.38 o 
   4  28   0        9.91       16.24      5.62 o 
   5  28   0        4.69       14.62      5.47 o 
   6  28   0        2.08        5.68      5.14 o 
   7  28   0        6.63       -2.64      4.39 o 
   1  29   0        0.46       -1.60      5.15 o 
   2  29   0       98.19      103.56      7.89 o 
 -26   1   1      125.31       69.95     14.87 o 
 -25   1   1      196.20      182.84     19.03 o 
 -24   1   1       60.54       75.74     10.64 o 
 -23   1   1       17.08       -0.19      7.17 o 
 -22   1   1        9.90        5.93      3.56 o 
 -21   1   1        0.07        0.87      3.53 o 
 -20   1   1      123.87      108.25      5.77 o 
 -19   1   1       99.18       99.68      4.72 o 
 -18   1   1       41.67       40.69      3.44 o 
 -17   1   1      148.23      147.11      5.29 o 
 -16   1   1     1532.48     1169.17     19.69 o 
 -15   1   1       27.65       52.60      3.35 o 
 -14   1   1      163.89      199.85      6.17 o 
 -13   1   1       54.71       43.58      3.37 o 
 -12   1   1      169.17       89.71      4.29 o 
 -11   1   1        4.39       36.36      4.21 o 
 -10   1   1      186.11      299.77      9.67 o 
  -9   1   1      155.40      147.37      3.88 o 
  -8   1   1    13228.92    14406.98    221.41 o 
  -7   1   1       99.33      171.80      7.26 o 
  -6   1   1     2379.94     2487.77     42.76 o 
  -5   1   1       34.97       54.93      2.79 o 
  -4   1   1      336.54      295.78      8.56 o 
  -3   1   1     5073.85     4662.48    113.50 o 
  -2   1   1    15407.80    14503.69    613.66 o 
  -1   1   1      816.46      842.84     36.52 o 
   0   1   1    15728.37    14210.12    601.54 o 
   1   1   1      928.62      827.75     26.34 o 
   2   1   1      837.69      613.94     15.76 o 
   3   1   1    23769.68    22707.48    551.38 o 
   4   1   1      133.36       68.53      3.27 o 
   5   1   1     1011.42      869.44     27.04 o 
   6   1   1     1433.66     1287.12     32.03 o 
   7   1   1      118.59      133.32      7.24 o 
   8   1   1     3364.04     3685.89     57.75 o 
   9   1   1      148.59      103.05      2.75 o 
  10   1   1      242.50      207.93      4.50 o 
  11   1   1      355.70      332.60      6.64 o 
  12   1   1      221.88      234.93      5.23 o 
  13   1   1       68.39       51.13      2.34 o 
  14   1   1      224.65      210.78      7.19 o 
  15   1   1      109.05       72.90      4.48 o 
  16   1   1       22.31       20.84      3.40 o 
  17   1   1       21.93       18.93      3.47 o 
  18   1   1       13.50        8.60      3.41 o 
  19   1   1      154.46      164.10      7.43 o 
  20   1   1       18.57       36.96      5.18 o 
  21   1   1        0.62        2.32      4.61 o 
  22   1   1        3.09        4.35      5.20 o 
  23   1   1       33.99       32.34      6.48 o 
  24   1   1        0.00       -1.60      6.47 o 
  25   1   1        0.15       -9.63      9.63 o 
 -26   2   1       24.82        8.02     11.61 o 
 -25   2   1       52.21       44.82     12.97 o 
 -24   2   1      856.14      874.35     30.66 o 
 -23   2   1       19.55       21.80      5.21 o 
 -22   2   1        4.09        9.98      3.85 o 
 -21   2   1       33.30       37.62      4.50 o 
 -20   2   1       17.86       15.50      3.79 o 
 -19   2   1        3.10       -2.57      2.57 o 
 -18   2   1       10.90       15.03      3.76 o 
 -17   2   1       29.42       43.55      3.32 o 
 -16   2   1      390.55      319.25      9.99 o 
 -15   2   1        4.46       15.53      2.56 o 
 -14   2   1      667.11      820.67     15.46 o 
 -13   2   1       73.56       90.28      4.51 o 
 -12   2   1      178.23      143.93      4.87 o 
 -11   2   1      755.19      731.49     11.76 o 
 -10   2   1     1365.73     1564.02     22.86 o 
  -9   2   1     1906.92     1985.61     30.10 o 
  -8   2   1      342.65      443.49      8.81 o 
  -7   2   1      910.20     1178.20     29.08 o 
  -6   2   1        5.02        8.43      1.41 o 
  -5   2   1       36.15       37.07      3.29 o 
  -4   2   1        6.73        4.48      1.52 o 
  -3   2   1     2984.33     3134.96     59.22 o 
  -2   2   1     4873.88     4078.28     98.61 o 
   1   2   1      106.65       53.86      4.88 o 
   2   2   1     3070.32     3050.23    130.29 o 
   3   2   1      470.60      391.81     19.30 o 
   4   2   1     1363.91     1237.46     31.42 o 
   5   2   1      966.57      905.74     17.93 o 
   6   2   1     2298.30     2135.60     52.14 o 
   7   2   1     2788.81     3017.77     57.15 o 
   8   2   1      224.03      264.24      5.78 o 
   9   2   1     1403.14     1642.68     26.59 o 
  10   2   1      134.55      177.37      5.55 o 
  11   2   1      249.38      220.74      4.98 o 
  12   2   1      293.06      315.57      6.60 o 
  13   2   1      124.01      114.87      5.53 o 
  14   2   1      229.21      222.88      5.99 o 
  15   2   1       90.11      119.40      9.16 o 
  16   2   1       69.15       68.85      5.19 o 
  17   2   1      168.47      195.73      7.35 o 
  18   2   1      227.47      217.80      8.05 o 
  19   2   1       22.79       25.97      4.51 o 
  20   2   1      165.16      150.20      8.17 o 
  21   2   1       13.97       17.88      4.60 o 
  22   2   1        6.15       11.86      4.86 o 
  23   2   1        8.79       15.45      5.71 o 
  24   2   1        3.59        6.18      9.98 o 
  25   2   1       26.27       29.75     12.27 o 
 -25   3   1       42.15       78.47     16.00 o 
 -24   3   1        3.21        9.55      7.94 o 
 -23   3   1       93.01       87.36      8.15 o 
 -22   3   1      230.90      268.19      9.26 o 
 -21   3   1       82.94       80.47      5.49 o 
 -20   3   1        2.03        4.43      3.66 o 
 -19   3   1      966.67      926.36     17.91 o 
 -18   3   1      100.86      103.32      4.68 o 
 -17   3   1       41.20       29.81      3.00 o 
 -16   3   1       24.02       23.39      2.79 o 
 -15   3   1       73.52       76.85      4.26 o 
 -14   3   1        9.78       18.60      2.47 o 
 -13   3   1        7.14       14.86      2.44 o 
 -12   3   1       46.33       65.31      3.50 o 
 -11   3   1       78.34       98.28      6.74 o 
 -10   3   1      118.39       96.53      3.12 o 
  -9   3   1      100.14       99.56      3.03 o 
  -8   3   1      614.22      674.01     11.89 o 
  -7   3   1     4812.02     4989.26     72.74 o 
  -6   3   1      434.78      512.15      9.80 o 
  -5   3   1     7291.67     7296.74    123.09 o 
  -4   3   1       26.83       33.88      4.32 o 
  -3   3   1      916.51      966.36     24.17 o 
  -2   3   1     2422.52     2213.36     93.11 o 
   1   3   1     2571.10     2402.93    102.57 o 
   2   3   1     4198.47     4219.57    126.95 o 
   3   3   1    14011.45    13166.73    393.04 o 
   4   3   1     3556.98     3334.82     69.38 o 
   5   3   1     1321.54     1308.78     43.76 o 
   6   3   1       85.75      126.24      4.45 o 
   7   3   1     2089.63     2107.29     34.08 o 
   8   3   1     1552.07     1546.47     25.15 o 
   9   3   1      754.93      812.22     24.23 o 
  10   3   1      308.35      366.71      7.39 o 
  11   3   1      158.24      184.65      6.01 o 
  12   3   1      935.01      923.79     15.09 o 
  13   3   1      224.16      209.49      7.12 o 
  14   3   1      184.56      180.71      8.02 o 
  15   3   1      159.01      163.95      5.29 o 
  16   3   1      606.14      562.04     13.05 o 
  17   3   1       58.07       56.83      5.19 o 
  18   3   1       55.16       48.13      5.13 o 
  19   3   1      152.47      138.78      7.72 o 
  20   3   1        2.34        1.54      4.12 o 
  21   3   1       25.48       36.61      5.24 o 
  22   3   1      168.78      177.59      9.54 o 
  23   3   1       78.82       94.48      7.73 o 
  24   3   1        2.31        2.05      6.77 o 
  25   3   1        2.22        0.23     10.65 o 
 -25   4   1      529.68      583.87     24.54 o 
 -24   4   1       34.42       24.47      8.74 o 
 -23   4   1      248.93      232.45     10.65 o 
 -22   4   1       69.54       80.69      5.54 o 
 -21   4   1       10.30        8.57      3.76 o 
 -20   4   1      138.15      150.03      7.63 o 
 -19   4   1        7.18        1.88      3.14 o 
 -18   4   1        4.08       12.91      2.76 o 
 -17   4   1       47.33       44.92      3.31 o 
 -16   4   1       47.49       46.66      3.27 o 
 -15   4   1      169.35      127.28      4.90 o 
 -14   4   1        2.13        2.66      2.06 o 
 -13   4   1       48.73       34.03      3.13 o 
 -12   4   1        0.44        1.19      1.78 o 
 -11   4   1      160.97      201.62      5.03 o 
 -10   4   1      452.63      521.36      8.79 o 
  -9   4   1      656.70      673.65     10.72 o 
  -8   4   1     4304.30     4550.89     76.92 o 
  -7   4   1        1.97        9.92      1.98 o 
  -6   4   1     2377.56     2503.57     43.07 o 
  -5   4   1      144.59      138.98      6.27 o 
  -4   4   1      454.98      505.54      9.91 o 
  -3   4   1      969.71      817.08     17.88 o 
  -2   4   1       34.70       33.73      7.08 o 
  -1   4   1    27933.57    25807.88    763.34 o 
   0   4   1     1632.46     1461.84     63.08 o 
   1   4   1    19822.84    18957.97    565.96 o 
   2   4   1     6138.55     5713.02    139.17 o 
   3   4   1      974.54      916.32     29.31 o 
   4   4   1       41.91       48.84      6.79 o 
   5   4   1     2045.96     2028.84     50.09 o 
   6   4   1      199.64      116.18      9.88 o 
   7   4   1       53.60       61.52      2.71 o 
   8   4   1      693.37      694.87     11.39 o 
   9   4   1      658.53      594.03     11.53 o 
  10   4   1      278.70      338.84      7.45 o 
  11   4   1       16.67       24.53      2.15 o 
  12   4   1      393.27      352.99      6.85 o 
  13   4   1      246.85      267.91      7.43 o 
  14   4   1      107.17       96.29      4.13 o 
  15   4   1      137.92      130.21      7.78 o 
  16   4   1      348.59      336.50     12.34 o 
  17   4   1       20.53       14.67      4.73 o 
  18   4   1       49.40       44.26      5.02 o 
  19   4   1      136.20      134.82      7.70 o 
  20   4   1        7.74       12.68      4.27 o 
  21   4   1        2.94        3.32      4.36 o 
  22   4   1      358.69      359.74     12.75 o 
  23   4   1        3.65        3.22      4.89 o 
  24   4   1        1.01       -5.53      5.53 o 
  25   4   1       84.98       85.12     14.47 o 
 -25   5   1      310.68      317.98     21.55 o 
 -24   5   1       14.42       18.35      8.29 o 
 -23   5   1       13.10       14.21      5.19 o 
 -22   5   1        4.97        5.89      5.24 o 
 -21   5   1       27.92       23.17      4.16 o 
 -20   5   1       12.40       18.44      4.07 o 
 -19   5   1       44.24       46.49      4.26 o 
 -18   5   1       20.78       18.75      3.15 o 
 -17   5   1       51.38       52.62      3.58 o 
 -16   5   1        1.10        1.31      2.27 o 
 -15   5   1       30.32       43.94      3.35 o 
 -14   5   1        0.27        3.57      2.04 o 
 -13   5   1       19.98       25.61      3.28 o 
 -12   5   1        1.65        4.47      1.96 o 
 -11   5   1        9.37       23.60      2.49 o 
 -10   5   1      849.71      829.54     12.35 o 
  -9   5   1      301.47      349.53     10.58 o 
  -8   5   1      312.78      413.53     13.57 o 
  -7   5   1      147.07      144.93      5.30 o 
  -6   5   1     1765.34     1725.73     30.40 o 
  -5   5   1      170.24      167.52      3.81 o 
  -4   5   1     1518.42     1342.02     21.67 o 
  -3   5   1     2342.05     2357.75     40.23 o 
  -2   5   1      137.07      127.02      3.95 o 
  -1   5   1    11380.05    10307.12    245.83 o 
   0   5   1     6141.37     5815.28    140.37 o 
   1   5   1     8931.42     8126.94    195.59 o 
   2   5   1       66.43       69.49      4.56 o 
   3   5   1     1777.36     1793.66     34.00 o 
   4   5   1     2956.33     2844.96     69.46 o 
   5   5   1      268.93      253.58      8.41 o 
   6   5   1     3284.56     3484.73     72.89 o 
   7   5   1      193.17      178.95      3.87 o 
   8   5   1        0.08       10.16      1.26 o 
   9   5   1       10.13       39.18      1.95 o 
  10   5   1        1.14        4.13      1.48 o 
  11   5   1      397.75      361.21     11.09 o 
  12   5   1       39.14       54.49      2.47 o 
  13   5   1       43.38       46.22      5.34 o 
  14   5   1      312.78      340.75     10.99 o 
  15   5   1       34.46       32.52      3.42 o 
  16   5   1       90.90       70.32      4.98 o 
  17   5   1        7.87       19.40      3.96 o 
  18   5   1      399.67      404.71     14.83 o 
  19   5   1       11.15       21.53      4.81 o 
  20   5   1      441.71      451.18     13.82 o 
  21   5   1      178.84      194.23      9.64 o 
  22   5   1        1.15        4.12      4.70 o 
  23   5   1       46.29       47.77      9.44 o 
  24   5   1        1.58        9.71      8.06 o 
  25   5   1      113.82       93.69     16.00 o 
 -25   6   1       64.59       80.68     13.85 o 
 -24   6   1       20.18       27.58     11.03 o 
 -23   6   1        4.31       -4.74      4.74 o 
 -22   6   1        0.03       -3.48      4.84 o 
 -21   6   1        0.01       -0.50      3.56 o 
 -20   6   1      126.48      115.76      6.37 o 
 -19   6   1        1.00       -1.32      3.06 o 
 -18   6   1        0.37        2.16      2.97 o 
 -17   6   1       56.71       63.04      3.85 o 
 -16   6   1      166.07      170.26      5.65 o 
 -15   6   1      118.91      119.88      4.50 o 
 -14   6   1      303.21      322.97      7.03 o 
 -13   6   1      510.45      509.38      9.29 o 
 -12   6   1        5.75        7.16      1.94 o 
 -11   6   1       67.23       64.75      3.77 o 
 -10   6   1      254.57      245.86      8.51 o 
  -9   6   1       90.42      109.33      4.45 o 
  -8   6   1      279.61      218.88      6.08 o 
  -7   6   1      608.31      572.98      9.61 o 
  -6   6   1      324.74      318.21      7.22 o 
  -5   6   1      469.39      459.63      8.31 o 
  -4   6   1      444.11      435.25     23.32 o 
  -3   6   1     4320.79     3877.80     65.47 o 
  -2   6   1      970.99     1112.70     27.10 o 
  -1   6   1     2393.85     2109.42     44.83 o 
   0   6   1     1938.06     1809.40     45.03 o 
   1   6   1       46.42       26.28      3.99 o 
   2   6   1     3459.41     3533.21     74.18 o 
   3   6   1      246.20      226.34      6.42 o 
   4   6   1       64.66       65.45      3.48 o 
   5   6   1     1127.72     1092.56     32.11 o 
   6   6   1        0.72       23.40      2.95 o 
   7   6   1      296.02      285.06      6.10 o 
   8   6   1     1067.11     1096.59     17.40 o 
   9   6   1     1551.78     1380.69     21.62 o 
  10   6   1      371.35      369.19      7.49 o 
  11   6   1      259.25      262.89      6.78 o 
  12   6   1      586.26      573.28     13.44 o 
  13   6   1     1538.54     1439.18     25.01 o 
  14   6   1       31.31       44.36      3.20 o 
  15   6   1      993.04      977.60     18.21 o 
  16   6   1      660.68      610.98     13.53 o 
  17   6   1       45.69       40.88      5.82 o 
  18   6   1       49.69       48.57      5.10 o 
  19   6   1      820.12      787.15     19.80 o 
  20   6   1       82.43      106.39      7.13 o 
  21   6   1        2.24        2.79      4.47 o 
  22   6   1       59.10       65.64      6.65 o 
  23   6   1      380.79      385.39     15.61 o 
  24   6   1      353.30      366.96     27.62 o 
  25   6   1        3.46       -1.44      9.00 o 
 -25   7   1       11.56        5.34     11.03 o 
 -24   7   1      140.83      147.17     16.04 o 
 -23   7   1        1.43        1.93      5.55 o 
 -22   7   1       58.67       69.52      6.82 o 
 -21   7   1      118.79      118.91      6.52 o 
 -20   7   1       32.97       27.76      4.31 o 
 -19   7   1       36.06       26.97      3.92 o 
 -18   7   1        0.80        3.86      2.90 o 
 -17   7   1        6.99       12.12      3.03 o 
 -16   7   1       60.43       52.78      3.51 o 
 -15   7   1        0.12       15.87      3.75 o 
 -14   7   1      445.67      382.95      7.79 o 
 -13   7   1       71.53       82.77      4.16 o 
 -12   7   1      120.26      127.52      4.54 o 
 -11   7   1      358.27      347.44      8.21 o 
 -10   7   1       32.07       27.42      2.59 o 
  -9   7   1       17.17       30.57      2.93 o 
  -8   7   1      264.04      239.18     14.57 o 
  -7   7   1        2.34       17.27      1.60 o 
  -6   7   1       10.33       18.16      1.60 o 
  -5   7   1     1019.11     1056.69     21.11 o 
  -4   7   1      958.50      901.32     15.05 o 
  -3   7   1       34.57       49.57      3.06 o 
  -2   7   1     1843.58     1745.53     33.46 o 
  -1   7   1        1.21        3.83      1.23 o 
   0   7   1      697.90      676.70     14.71 o 
   1   7   1     1116.30     1092.83     23.97 o 
   2   7   1     1121.77     1200.04     23.37 o 
   3   7   1     4057.01     4029.47     84.70 o 
   4   7   1      613.15      720.20     13.48 o 
   5   7   1        6.58       36.14      3.11 o 
   6   7   1       75.49       88.66     11.60 o 
   7   7   1      245.68      234.97      6.02 o 
   8   7   1      692.64      826.10     15.35 o 
   9   7   1       18.05       26.80      2.66 o 
  10   7   1        0.58        8.69      1.65 o 
  11   7   1     2060.79     1964.80     34.96 o 
  12   7   1       26.38       34.06      3.22 o 
  13   7   1       44.52       77.49      4.71 o 
  14   7   1        7.23        3.95      2.60 o 
  15   7   1      113.77      107.41      4.80 o 
  16   7   1       74.15       61.14      4.06 o 
  17   7   1       16.92       19.51      2.98 o 
  18   7   1       17.66       16.83      4.36 o 
  19   7   1       45.18       41.89      5.14 o 
  20   7   1       12.08       23.61      4.82 o 
  21   7   1       45.46       44.43      5.85 o 
  22   7   1       12.27       16.17      6.22 o 
  23   7   1      201.58      227.53     12.86 o 
  24   7   1      346.08      357.62     29.32 o 
 -25   8   1       85.89       66.67     17.12 o 
 -24   8   1       10.39        2.03      9.12 o 
 -23   8   1        3.44       -5.36      5.36 o 
 -22   8   1        4.73        3.14      5.67 o 
 -21   8   1       30.34       36.39      4.51 o 
 -20   8   1      179.84      186.28      7.82 o 
 -19   8   1       12.34       16.10      3.78 o 
 -18   8   1       20.78       25.60      3.51 o 
 -17   8   1       97.01      122.86      5.41 o 
 -16   8   1      359.63      371.65      8.51 o 
 -15   8   1        8.95       18.16      2.80 o 
 -14   8   1      127.29      131.24      4.82 o 
 -13   8   1      170.00      192.50      8.15 o 
 -12   8   1     1089.80     1061.00     17.72 o 
 -11   8   1       20.73       17.83      2.38 o 
 -10   8   1      408.38      361.10      8.41 o 
  -9   8   1        0.07        0.66      1.37 o 
  -8   8   1      325.66      288.08      6.85 o 
  -7   8   1      694.64      677.89     11.37 o 
  -6   8   1       11.65       15.44      1.50 o 
  -5   8   1      254.55      326.92     10.12 o 
  -4   8   1      203.45      264.47     12.95 o 
  -3   8   1       10.35       21.67      2.29 o 
  -2   8   1      797.93      829.27     14.04 o 
  -1   8   1      504.96      409.38      8.17 o 
   0   8   1     1789.18     1778.48     34.09 o 
   1   8   1      853.64      743.50     15.03 o 
   2   8   1      687.39      555.79     10.74 o 
   3   8   1       60.59       45.35      3.50 o 
   4   8   1       53.02       68.46      4.96 o 
   5   8   1     5853.82     5924.15    100.45 o 
   6   8   1       60.35       71.33      3.13 o 
   7   8   1      601.32      655.67     12.78 o 
   8   8   1      253.94      231.33      5.81 o 
   9   8   1       59.66       72.16      3.24 o 
  10   8   1     1080.66      998.22     18.90 o 
  11   8   1     3723.22     3677.34     63.95 o 
  12   8   1      117.41      122.98     10.05 o 
  13   8   1      986.10      905.65     18.73 o 
  14   8   1       49.98       57.13      6.25 o 
  15   8   1       28.62       49.80      3.90 o 
  16   8   1        2.14        3.14      3.17 o 
  17   8   1        5.54        8.41      2.74 o 
  18   8   1       36.61       30.54      4.69 o 
  19   8   1      479.33      483.79     14.36 o 
  20   8   1        1.31        8.25      4.36 o 
  21   8   1        0.94       14.77      4.89 o 
  22   8   1       34.09       38.98      6.99 o 
  23   8   1       39.23       20.84      6.61 o 
  24   8   1      246.88      254.44     16.30 o 
 -24   9   1      133.40      143.40     12.79 o 
 -23   9   1       29.36       24.30      6.14 o 
 -22   9   1       99.74      113.22     10.16 o 
 -21   9   1        1.87        9.01      5.77 o 
 -20   9   1      184.89      178.48      7.78 o 
 -19   9   1       41.64       50.51      4.61 o 
 -18   9   1      167.74      178.41      6.65 o 
 -17   9   1      103.62      122.55      5.57 o 
 -16   9   1      709.88      673.48     13.83 o 
 -15   9   1      752.99      703.17     12.43 o 
 -14   9   1      672.55      655.64     11.05 o 
 -13   9   1      161.71      154.50      4.63 o 
 -12   9   1      106.66      172.12      9.70 o 
 -11   9   1        0.11       16.02      2.31 o 
 -10   9   1      507.60      492.26      9.97 o 
  -9   9   1     1005.35      957.44     16.90 o 
  -8   9   1      172.26      172.15      4.77 o 
  -7   9   1      378.85      410.78      7.52 o 
  -6   9   1     1630.15     1637.29     23.71 o 
  -5   9   1      180.78      186.35      4.23 o 
  -4   9   1      198.82      192.48      9.57 o 
  -3   9   1        3.12       17.37      1.56 o 
  -2   9   1       21.72       75.89      5.50 o 
  -1   9   1      769.34      713.83     12.39 o 
   0   9   1       72.49       76.96      2.93 o 
   1   9   1       91.95      133.44      6.95 o 
   2   9   1      250.97      264.21     15.00 o 
   3   9   1      499.19      513.53      9.40 o 
   4   9   1      171.33      179.92      8.35 o 
   5   9   1      550.93      526.65     12.97 o 
   6   9   1       46.86       62.26      3.07 o 
   7   9   1      617.04      643.66     13.13 o 
   8   9   1       91.16       94.65      3.56 o 
   9   9   1       92.06       95.15      3.82 o 
  10   9   1      374.64      326.46     10.09 o 
  11   9   1      275.65      331.52      7.55 o 
  12   9   1       71.60       67.90      4.21 o 
  13   9   1     2776.63     2557.72     46.27 o 
  14   9   1      130.40      146.30      6.01 o 
  15   9   1      112.82      112.87      8.60 o 
  16   9   1      427.91      438.45     10.19 o 
  17   9   1       17.15       27.68      3.19 o 
  18   9   1        0.02        5.40      4.10 o 
  19   9   1      159.27      151.63      8.44 o 
  20   9   1       13.48       19.34      4.85 o 
  21   9   1      449.92      476.25     17.01 o 
  22   9   1       20.86       30.18      6.53 o 
  23   9   1       59.18       76.83      8.71 o 
  24   9   1      180.96      187.62     17.76 o 
 -24  10   1       53.37       62.78     10.01 o 
 -23  10   1        5.73        9.71      5.22 o 
 -22  10   1        2.11       -4.97      4.97 o 
 -21  10   1      198.62      219.46     10.70 o 
 -20  10   1       22.37       20.16      4.64 o 
 -19  10   1        6.07       12.07      3.48 o 
 -18  10   1        0.60        6.27      3.40 o 
 -17  10   1      185.88      189.72      6.28 o 
 -16  10   1       28.17       53.68      3.81 o 
 -15  10   1      903.63      864.26     14.70 o 
 -14  10   1      270.00      320.94      9.42 o 
 -13  10   1      969.25      953.72     15.68 o 
 -12  10   1        8.64       28.46      4.94 o 
 -11  10   1      407.36      426.55     12.61 o 
 -10  10   1      635.26      581.94     11.40 o 
  -9  10   1     1033.44      898.46     16.33 o 
  -8  10   1      236.42      255.39      7.58 o 
  -7  10   1      507.86      551.15      9.21 o 
  -6  10   1      846.25      878.01     14.68 o 
  -5  10   1      147.85      107.74      5.51 o 
  -4  10   1      276.04      260.76      5.91 o 
  -3  10   1     1557.85     1533.90     30.13 o 
  -2  10   1     1503.45     1462.79     26.06 o 
  -1  10   1      461.55      498.76      9.21 o 
   0  10   1       94.06       99.54      3.34 o 
   1  10   1        6.67       33.37      5.06 o 
   2  10   1      749.68      798.21     15.09 o 
   3  10   1       12.62       11.70      1.44 o 
   4  10   1     1854.17     1760.54     31.26 o 
   5  10   1      133.70      137.13      3.99 o 
   6  10   1      165.45      171.01      4.66 o 
   7  10   1       18.45       15.79      2.24 o 
   8  10   1        2.53       15.25      2.06 o 
   9  10   1      219.09      231.79      6.37 o 
  10  10   1       17.59       26.74      2.40 o 
  11  10   1     1595.60     1609.05     25.62 o 
  12  10   1      211.47      178.49      5.25 o 
  13  10   1      186.57      204.43      6.91 o 
  14  10   1        3.62        6.07      2.71 o 
  15  10   1      235.74      236.74      7.62 o 
  16  10   1      133.44      110.96      5.25 o 
  17  10   1       17.80       29.93      3.39 o 
  18  10   1       84.67       94.18      6.29 o 
  19  10   1        0.70        1.60      3.98 o 
  20  10   1        2.81        5.11      5.24 o 
  21  10   1       18.67       17.68      5.87 o 
  22  10   1        6.58        5.16      5.59 o 
  23  10   1        2.80       -2.12     14.25 o 
  24  10   1       20.88       22.27      9.75 o 
 -24  11   1        0.14       -6.77      8.21 o 
 -23  11   1        2.92        3.13      5.12 o 
 -22  11   1       35.84       44.01      6.53 o 
 -21  11   1        1.48        6.59      5.16 o 
 -20  11   1      460.13      481.93     13.30 o 
 -19  11   1        1.90        4.43      3.57 o 
 -18  11   1      102.16      116.91      6.06 o 
 -17  11   1      363.64      336.50      8.44 o 
 -16  11   1       99.72       96.19      4.78 o 
 -15  11   1      439.21      424.19      8.91 o 
 -14  11   1      119.88      144.67      5.32 o 
 -13  11   1      370.75      341.21      9.10 o 
 -12  11   1        8.02       57.53      6.52 o 
 -11  11   1     2726.34     2625.38     38.17 o 
 -10  11   1      602.88      558.95      9.97 o 
  -9  11   1      637.69      621.41     12.90 o 
  -8  11   1       53.14      111.07      7.78 o 
  -7  11   1      210.80      191.98      5.79 o 
  -6  11   1      445.26      473.01      8.13 o 
  -5  11   1      115.66      183.83      4.22 o 
  -4  11   1     1547.97     1533.06     27.61 o 
  -3  11   1     3823.41     3934.91     62.53 o 
  -2  11   1     1377.90     1330.67     22.57 o 
  -1  11   1     1685.14     1675.53     27.56 o 
   0  11   1      494.13      546.97     10.98 o 
   1  11   1      153.75      173.63      5.45 o 
   2  11   1      240.44      242.52      6.07 o 
   3  11   1      620.58      654.78     11.89 o 
   4  11   1       81.48       68.54      5.15 o 
   5  11   1       46.22       33.38      2.32 o 
   6  11   1      556.37      528.73     10.20 o 
   7  11   1      200.61      203.47      5.83 o 
   8  11   1        0.88        3.04      1.79 o 
   9  11   1       11.51       10.87      1.93 o 
  10  11   1      106.65      104.47      4.15 o 
  11  11   1        0.85        2.90      1.95 o 
  12  11   1       60.67       69.63      4.41 o 
  13  11   1      108.83      133.98      5.47 o 
  14  11   1       66.26       64.65      4.12 o 
  15  11   1        4.39        3.42      2.93 o 
  16  11   1      334.83      346.19      9.83 o 
  17  11   1        2.55       13.29      3.18 o 
  18  11   1      107.14       97.32      6.37 o 
  19  11   1       18.22       19.70      5.97 o 
  20  11   1       30.66       26.30      5.97 o 
  21  11   1      147.97      160.27     10.60 o 
  22  11   1       35.26       38.76      6.91 o 
  23  11   1        1.63        6.74      7.75 o 
 -23  12   1        9.94        4.43      5.71 o 
 -22  12   1       54.39       70.24      7.24 o 
 -21  12   1        2.51        4.34      5.26 o 
 -20  12   1       14.32       17.28      6.58 o 
 -19  12   1       13.99       16.09      3.93 o 
 -18  12   1      151.14      150.70      6.84 o 
 -17  12   1       38.54       41.78      4.40 o 
 -16  12   1      358.30      367.73      8.34 o 
 -15  12   1      428.31      422.76      8.89 o 
 -14  12   1      695.91      668.35     15.99 o 
 -13  12   1      799.31      779.67     20.70 o 
 -12  12   1     2137.79     2148.15     33.98 o 
 -11  12   1      374.92      339.78      8.60 o 
 -10  12   1      167.63      175.86      5.10 o 
  -9  12   1      383.62      373.14      7.93 o 
  -8  12   1       14.64       17.92      2.13 o 
  -7  12   1      448.14      465.90      8.87 o 
  -6  12   1      150.82      163.96      4.16 o 
  -5  12   1      434.64      414.98     10.00 o 
  -4  12   1     1155.61     1168.32     20.04 o 
  -3  12   1      240.27      241.12      5.71 o 
  -2  12   1       78.50       98.53      4.53 o 
  -1  12   1      113.89      101.03      9.38 o 
   0  12   1       43.87       30.35      2.27 o 
   1  12   1      233.37      255.23      6.97 o 
   2  12   1      265.14      323.37      8.50 o 
   3  12   1       37.96       51.47      2.67 o 
   4  12   1      251.39      244.51      5.79 o 
   5  12   1       12.13       18.30      2.59 o 
   6  12   1      324.40      296.69      6.81 o 
   7  12   1      384.60      350.14      8.88 o 
   8  12   1       58.71       57.09      3.18 o 
   9  12   1       37.22       34.25      2.78 o 
  10  12   1        6.53        7.39      2.29 o 
  11  12   1        6.43        5.07      2.15 o 
  12  12   1      586.34      595.20     12.52 o 
  13  12   1      172.78      172.78      6.10 o 
  14  12   1      202.42      197.17      7.59 o 
  15  12   1        1.20        1.19      3.21 o 
  16  12   1      583.18      602.68     14.32 o 
  17  12   1      370.51      413.76     10.29 o 
  18  12   1      123.01      133.70      7.38 o 
  19  12   1       76.21       88.58      7.23 o 
  20  12   1       50.66       50.92      7.04 o 
  21  12   1       14.27        5.33      5.63 o 
  22  12   1        1.95       -2.77      8.97 o 
  23  12   1        1.10      -10.06     10.72 o 
 -23  13   1       41.25       42.43     10.63 o 
 -22  13   1       44.71       55.87      7.73 o 
 -21  13   1      402.80      404.30     15.50 o 
 -20  13   1        2.26       -4.25      6.03 o 
 -19  13   1      167.92      184.59      7.53 o 
 -18  13   1      257.99      235.83      8.28 o 
 -17  13   1      154.50      171.57      7.19 o 
 -16  13   1      137.93      154.93      7.96 o 
 -15  13   1       13.45       15.19      3.11 o 
 -14  13   1        3.29        3.77      2.66 o 
 -13  13   1       26.18       34.58      3.41 o 
 -12  13   1      108.35       92.04      4.38 o 
 -11  13   1       53.26       57.38     10.17 o 
 -10  13   1     1045.51     1106.50     19.96 o 
  -9  13   1       61.80       61.94      3.63 o 
  -8  13   1       37.88       38.84      3.77 o 
  -7  13   1      919.64      918.21     16.62 o 
  -6  13   1      118.29      117.49      4.27 o 
  -5  13   1      418.66      407.82      8.59 o 
  -4  13   1      357.40      391.57      8.28 o 
  -3  13   1     1667.40     1567.84     26.26 o 
  -2  13   1       50.22       55.46      2.83 o 
  -1  13   1      614.41      672.37     16.20 o 
   0  13   1      181.05      201.20      5.52 o 
   1  13   1      284.51      278.25     10.50 o 
   2  13   1      495.49      518.34     12.05 o 
   3  13   1        2.20       11.68      2.23 o 
   4  13   1      203.32      233.33      5.82 o 
   5  13   1      247.08      282.90      8.36 o 
   6  13   1       62.49       62.81      3.24 o 
   7  13   1      591.70      599.08     11.74 o 
   8  13   1       51.79       78.95      4.57 o 
   9  13   1      501.53      488.89     10.20 o 
  10  13   1       49.94       40.89      3.02 o 
  11  13   1        1.73        6.08      2.15 o 
  12  13   1      141.52      139.44      5.61 o 
  13  13   1      199.79      217.66      6.96 o 
  14  13   1        7.74       13.62      3.15 o 
  15  13   1      349.30      364.82     11.41 o 
  16  13   1      351.65      380.48     10.64 o 
  17  13   1      105.42      120.35      6.71 o 
  18  13   1       13.48       17.68      6.80 o 
  19  13   1        9.66        9.73      4.72 o 
  20  13   1       52.51       47.05      7.84 o 
  21  13   1       16.64       19.39      6.17 o 
  22  13   1       21.42       10.26     15.45 o 
 -22  14   1        9.94        3.92      5.53 o 
 -21  14   1       21.64       20.73      5.85 o 
 -20  14   1       22.35       37.93      6.38 o 
 -19  14   1        0.00        4.78      3.70 o 
 -18  14   1      144.56      147.93      6.84 o 
 -17  14   1      183.10      188.20      9.45 o 
 -16  14   1        8.11       10.29      3.64 o 
 -15  14   1      265.77      254.74      8.39 o 
 -14  14   1       29.97       30.56      4.15 o 
 -13  14   1     1107.99     1060.79     18.57 o 
 -12  14   1      645.41      669.90     12.80 o 
 -11  14   1     3430.79     3358.05     51.60 o 
 -10  14   1      279.09      261.74      7.28 o 
  -9  14   1      122.55      106.79      4.69 o 
  -8  14   1        2.20        3.76      2.37 o 
  -7  14   1        3.41        5.56      2.21 o 
  -6  14   1      202.12      226.93      7.73 o 
  -5  14   1       12.97        8.18      1.99 o 
  -4  14   1        0.21       -0.94      1.76 o 
  -3  14   1       59.04       78.32      3.50 o 
  -2  14   1       22.33       32.99      2.50 o 
  -1  14   1       96.14      115.56      4.39 o 
   0  14   1       61.66       50.93      3.56 o 
   1  14   1       26.39       28.78      4.20 o 
   2  14   1       36.22       37.83      3.23 o 
   3  14   1      465.89      445.12     10.97 o 
   4  14   1       44.61       57.58      3.14 o 
   5  14   1      255.96      300.13      7.08 o 
   6  14   1        0.84        6.35      2.10 o 
   7  14   1      348.97      301.75      6.81 o 
   8  14   1      120.63      134.96      5.00 o 
   9  14   1       11.27        3.54      2.31 o 
  10  14   1       31.25       31.81      3.50 o 
  11  14   1       16.11       22.67      2.61 o 
  12  14   1       13.50        7.27      2.73 o 
  13  14   1      220.92      224.01      7.22 o 
  14  14   1        5.53        8.01      3.02 o 
  15  14   1       43.68       44.37      4.04 o 
  16  14   1        9.00       17.26      4.06 o 
  17  14   1      428.28      423.41     12.63 o 
  18  14   1       17.87       26.61      5.32 o 
  19  14   1       14.60       20.44      5.07 o 
  20  14   1      119.95      136.43      8.96 o 
  21  14   1       43.47       47.05     20.19 o 
  22  14   1       33.66       34.60     14.57 o 
 -22  15   1       24.95       13.73      6.17 o 
 -21  15   1       12.83       20.19      6.04 o 
 -20  15   1       31.76       31.98      6.21 o 
 -19  15   1        0.03       -2.30      4.51 o 
 -18  15   1        4.72       -0.21      3.69 o 
 -17  15   1        0.58       -3.76      3.76 o 
 -16  15   1      136.57      128.78      6.40 o 
 -15  15   1        3.67        7.36      3.61 o 
 -14  15   1      424.59      455.34     11.61 o 
 -13  15   1       13.51        8.76      4.20 o 
 -12  15   1       86.39       85.70      4.39 o 
 -11  15   1      152.27      142.51      5.28 o 
 -10  15   1      193.25      187.77      7.95 o 
  -9  15   1        0.00       10.87      3.10 o 
  -8  15   1       59.71       69.59      3.89 o 
  -7  15   1     1229.06     1177.01     20.95 o 
  -6  15   1       19.63       40.78      4.38 o 
  -5  15   1       97.48      102.79      4.31 o 
  -4  15   1      273.51      283.85      7.04 o 
  -3  15   1      251.41      238.86      6.13 o 
  -2  15   1        0.48        4.09      1.82 o 
  -1  15   1       19.95       18.78      2.44 o 
   0  15   1        0.57        4.10      2.35 o 
   1  15   1        0.54        1.62      2.24 o 
   2  15   1     1165.77     1120.11     24.95 o 
   3  15   1      121.82      140.30      8.80 o 
   4  15   1      290.86      290.96      7.08 o 
   5  15   1      216.94      203.43      7.24 o 
   6  15   1       80.23       69.85      3.71 o 
   7  15   1       27.74       26.22      2.94 o 
   8  15   1      298.53      262.59      6.93 o 
   9  15   1      346.34      292.66     11.93 o 
  10  15   1       71.69       73.20      4.92 o 
  11  15   1      210.78      196.95      6.48 o 
  12  15   1      197.42      197.46      7.14 o 
  13  15   1      331.73      348.98     13.01 o 
  14  15   1      106.72      108.73      5.51 o 
  15  15   1      116.61      116.50      6.28 o 
  16  15   1      176.53      187.16      7.70 o 
  17  15   1        0.72       13.85      4.10 o 
  18  15   1       39.27       38.07      8.17 o 
  19  15   1       13.98        9.81      4.94 o 
  20  15   1        1.74        3.45      9.01 o 
  21  15   1       29.56        7.15      9.58 o 
 -21  16   1       78.47       75.08      7.57 o 
 -20  16   1       10.21       11.25      5.70 o 
 -19  16   1       43.33       46.03      5.94 o 
 -18  16   1        5.45        2.91      3.71 o 
 -17  16   1        7.53        8.40      3.90 o 
 -16  16   1       14.81       13.20      3.94 o 
 -15  16   1       80.82       65.42      5.32 o 
 -14  16   1      445.03      417.71     11.18 o 
 -13  16   1      166.82      161.35      6.93 o 
 -12  16   1       16.39       18.09      3.79 o 
 -11  16   1      764.15      748.78     16.20 o 
 -10  16   1      281.47      302.05      8.30 o 
  -9  16   1        2.07        7.19      2.92 o 
  -8  16   1      217.41      243.55      7.60 o 
  -7  16   1        0.01       10.96      2.70 o 
  -6  16   1       24.17       37.88      3.19 o 
  -5  16   1        0.70        0.61      2.25 o 
  -4  16   1      159.77      183.67      6.62 o 
  -3  16   1      412.22      394.18      8.72 o 
  -2  16   1        6.08        9.47      2.25 o 
  -1  16   1      105.05      106.01      4.23 o 
   0  16   1      203.37      204.87      6.34 o 
   1  16   1       31.97       26.53      4.39 o 
   2  16   1       91.62       99.69      4.55 o 
   3  16   1       11.04       13.22      3.06 o 
   4  16   1      836.34      846.66     17.00 o 
   5  16   1       84.13      127.54      4.88 o 
   6  16   1      140.36      132.03      5.08 o 
   7  16   1      102.23      120.73      5.32 o 
   8  16   1      321.20      354.67      8.46 o 
   9  16   1        1.29       -2.04      2.04 o 
  10  16   1       25.75       26.99      2.89 o 
  11  16   1       33.05       38.54      3.17 o 
  12  16   1      258.68      262.01      9.28 o 
  13  16   1        0.04        2.87      3.23 o 
  14  16   1       27.08       27.05      4.07 o 
  15  16   1       14.39       13.57      3.81 o 
  16  16   1      223.99      261.11      9.08 o 
  17  16   1        7.67       10.02      3.95 o 
  18  16   1      469.55      491.80     21.47 o 
  19  16   1       13.38       17.10      9.41 o 
  20  16   1       58.10       36.68     13.27 o 
  21  16   1      120.90      101.23     19.87 o 
 -21  17   1       57.96       40.79      7.30 o 
 -20  17   1       85.31       92.08     11.44 o 
 -19  17   1      126.56      140.69     10.56 o 
 -18  17   1        0.04       -4.43      4.43 o 
 -17  17   1        1.89        2.72      3.81 o 
 -16  17   1       52.59       54.41      4.98 o 
 -15  17   1      347.51      318.44      9.70 o 
 -14  17   1      130.64      134.60      9.68 o 
 -13  17   1       29.13       38.12      4.42 o 
 -12  17   1        1.68        0.77      3.31 o 
 -11  17   1       30.49       33.86      4.19 o 
 -10  17   1      288.59      244.69      7.92 o 
  -9  17   1       20.47       26.41      4.10 o 
  -8  17   1      795.79      728.84     14.41 o 
  -7  17   1      270.68      232.76      8.02 o 
  -6  17   1       32.61       30.12      3.12 o 
  -5  17   1      130.47      133.44      5.15 o 
  -4  17   1       76.82       70.29      3.97 o 
  -3  17   1     1567.25     1562.10     26.90 o 
  -2  17   1       40.16       65.09      3.67 o 
  -1  17   1      653.62      709.37     14.83 o 
   0  17   1      639.29      616.49     13.24 o 
   1  17   1       55.28       58.19      3.92 o 
   2  17   1        0.13        5.35      2.49 o 
   3  17   1      174.85      153.85      5.78 o 
   4  17   1      117.63      141.93      8.30 o 
   5  17   1       80.22       76.64      4.32 o 
   6  17   1      280.64      268.92      7.19 o 
   7  17   1       11.02       15.70      2.87 o 
   8  17   1      157.14      155.77      5.95 o 
   9  17   1        3.74        2.07      2.71 o 
  10  17   1      578.46      565.42     12.78 o 
  11  17   1        0.92       -2.48      2.48 o 
  12  17   1        1.61        2.83      3.48 o 
  13  17   1       29.22       30.06      4.15 o 
  14  17   1      466.80      483.68     12.70 o 
  15  17   1      266.91      296.32      9.68 o 
  16  17   1      371.49      398.98     11.44 o 
  17  17   1      338.66      348.44     11.49 o 
  18  17   1        6.77        6.12      7.66 o 
  19  17   1       40.19       34.24     11.08 o 
  20  17   1       94.28      103.93     16.76 o 
 -20  18   1       41.08       44.54      6.84 o 
 -19  18   1       60.77       57.22      6.60 o 
 -18  18   1       21.65       17.77      5.39 o 
 -17  18   1       13.37       11.83      4.15 o 
 -16  18   1      197.42      218.57      9.44 o 
 -15  18   1       36.19       32.98      4.50 o 
 -14  18   1        8.62       12.87      3.95 o 
 -13  18   1      143.14      167.64      7.28 o 
 -12  18   1        0.00        1.39      3.47 o 
 -11  18   1        0.11        1.16      3.32 o 
 -10  18   1      130.45      122.42      6.06 o 
  -9  18   1        2.17       17.27      3.49 o 
  -8  18   1      691.45      663.58     13.61 o 
  -7  18   1      113.58       97.90      4.81 o 
  -6  18   1       30.99       33.91      3.30 o 
  -5  18   1       56.57       44.81      3.53 o 
  -4  18   1       16.87       14.97      3.78 o 
  -3  18   1      196.96      194.79      6.04 o 
  -2  18   1        2.37        9.97      2.94 o 
  -1  18   1      553.35      504.67     18.33 o 
   0  18   1       46.90       59.59      4.06 o 
   1  18   1        0.56        1.47      2.61 o 
   2  18   1       39.81       41.56      3.59 o 
   3  18   1       11.04       10.49      2.93 o 
   4  18   1       29.56       31.68      4.46 o 
   5  18   1       15.39       16.40      4.06 o 
   6  18   1        5.25        2.85      2.68 o 
   7  18   1      295.70      262.02      7.22 o 
   8  18   1        5.88        6.53      2.82 o 
   9  18   1      242.43      259.85      7.95 o 
  10  18   1      102.72      111.40      5.26 o 
  11  18   1      240.64      230.57      9.06 o 
  12  18   1       85.00       84.99      6.11 o 
  13  18   1       20.17       20.39      4.05 o 
  14  18   1      299.04      311.38      9.97 o 
  15  18   1        3.39       -1.60      4.19 o 
  16  18   1        8.12        9.71      5.15 o 
  17  18   1      133.32      147.07     11.91 o 
  18  18   1        1.72        2.33      6.96 o 
  19  18   1       25.13       17.13      9.50 o 
  20  18   1        2.10        1.87     11.72 o 
 -19  19   1        0.05        4.63      5.03 o 
 -18  19   1       13.45        5.49      5.22 o 
 -17  19   1       67.52       59.58      6.61 o 
 -16  19   1       18.77       18.14      4.37 o 
 -15  19   1        3.26       -0.49      3.79 o 
 -14  19   1       78.79      100.70      6.54 o 
 -13  19   1       55.98       60.05      6.22 o 
 -12  19   1        0.38       -3.44      3.44 o 
 -11  19   1        5.79       16.77      3.78 o 
 -10  19   1      126.21      115.37      6.04 o 
  -9  19   1        2.05       10.13      3.53 o 
  -8  19   1        0.86        1.60      3.60 o 
  -7  19   1        7.07        6.58      3.16 o 
  -6  19   1      744.47      737.95     14.77 o 
  -5  19   1      462.83      482.56     10.75 o 
  -4  19   1      347.08      357.94      8.76 o 
  -3  19   1      496.28      479.98     16.70 o 
  -2  19   1      639.20      615.86     31.90 o 
  -1  19   1        2.03        6.62      2.94 o 
   0  19   1        1.25        4.28      2.80 o 
   1  19   1        1.42       15.11      3.13 o 
   2  19   1      106.29      120.51      5.49 o 
   3  19   1      219.88      244.62      7.55 o 
   4  19   1       10.01       27.54      3.49 o 
   5  19   1      353.01      330.24      8.99 o 
   6  19   1      102.90       93.40      4.99 o 
   7  19   1      226.28      245.01      7.75 o 
   8  19   1       32.23       34.66      3.74 o 
   9  19   1      116.87       99.00      5.20 o 
  10  19   1      359.08      370.55      9.80 o 
  11  19   1        0.03       -1.93      3.64 o 
  12  19   1        7.52        9.28      4.18 o 
  13  19   1      252.68      254.99      8.99 o 
  14  19   1       82.88       77.42      5.71 o 
  15  19   1       21.65       24.70      5.46 o 
  16  19   1        2.40        3.11      4.96 o 
  17  19   1        8.30        5.60      6.79 o 
  18  19   1        1.99        0.73      6.62 o 
  19  19   1        0.00        6.88      8.21 o 
 -19  20   1        6.86       17.69     12.81 o 
 -18  20   1        0.09       -4.69      4.69 o 
 -17  20   1      109.88      115.37      8.84 o 
 -16  20   1      314.14      330.61     10.27 o 
 -15  20   1       44.26       49.25      5.03 o 
 -14  20   1       71.22       71.37      5.54 o 
 -13  20   1        1.86        5.25      3.82 o 
 -12  20   1       92.91       93.24      5.85 o 
 -11  20   1       57.85       52.42      4.71 o 
 -10  20   1       90.04       97.59      5.73 o 
  -9  20   1       98.44      103.53      5.79 o 
  -8  20   1       35.80       31.74      4.06 o 
  -7  20   1       18.48       19.63      3.67 o 
  -6  20   1      156.58      165.07      6.80 o 
  -5  20   1       77.66       74.66      5.47 o 
  -4  20   1        3.84       12.82      4.18 o 
  -3  20   1       12.06       16.91      3.40 o 
  -2  20   1       32.56       40.68      3.94 o 
  -1  20   1      489.86      464.20     11.35 o 
   0  20   1      182.34      183.38      6.74 o 
   1  20   1      126.99      118.39      5.63 o 
   2  20   1       54.58       42.66      4.04 o 
   3  20   1      308.63      304.68      9.83 o 
   4  20   1      113.49      124.17      5.80 o 
   5  20   1      210.60      198.38      7.09 o 
   6  20   1      167.36      136.51      6.07 o 
   7  20   1       50.63       54.39      6.60 o 
   8  20   1      261.71      240.42      8.42 o 
   9  20   1      180.68      206.35      7.89 o 
  10  20   1       24.53       31.30      4.60 o 
  11  20   1       68.63       66.22      6.61 o 
  12  20   1        0.70       -1.82      3.89 o 
  13  20   1        2.89        5.75      4.25 o 
  14  20   1        5.99        7.40      5.07 o 
  15  20   1        0.28        3.17      4.94 o 
  16  20   1        0.38        0.45      4.86 o 
  17  20   1       41.89       42.02     10.85 o 
  18  20   1       13.83       24.74     15.58 o 
 -18  21   1        9.07       10.13      7.56 o 
 -17  21   1      157.51      143.59      8.78 o 
 -16  21   1       43.71       42.98      6.05 o 
 -15  21   1       18.09       11.62      4.23 o 
 -14  21   1        8.21        2.46      4.01 o 
 -13  21   1        3.85        3.01      3.87 o 
 -12  21   1        0.84        2.51      3.80 o 
 -11  21   1       23.00       30.06      4.33 o 
 -10  21   1       17.82       16.70      3.90 o 
  -9  21   1        1.63        3.53      3.48 o 
  -8  21   1        2.45       -2.56      3.24 o 
  -7  21   1       70.37       73.76      5.11 o 
  -6  21   1      129.71      109.70      6.45 o 
  -5  21   1      537.03      530.09     14.01 o 
  -4  21   1      371.86      342.27     10.51 o 
  -3  21   1        3.54        5.54      3.19 o 
  -2  21   1      202.54      212.75      8.00 o 
  -1  21   1       11.48       10.79      3.35 o 
   0  21   1        5.15        8.49      3.40 o 
   1  21   1       35.33       31.13      3.93 o 
   2  21   1        7.86       11.72      3.45 o 
   3  21   1      826.31      801.48     17.12 o 
   4  21   1       67.49       70.14      6.58 o 
   5  21   1        1.46        2.87      3.11 o 
   6  21   1       21.04        9.78      3.33 o 
   7  21   1        0.93        2.73      3.07 o 
   8  21   1       21.02       26.24      3.97 o 
   9  21   1        0.02        1.33      3.67 o 
  10  21   1      907.60      879.93     23.62 o 
  11  21   1       43.85       49.59      5.44 o 
  12  21   1        3.27        5.48      4.94 o 
  13  21   1       21.71       29.91      9.72 o 
  14  21   1      165.54      154.17      9.30 o 
  15  21   1       60.37       82.26      7.29 o 
  16  21   1        8.75       15.04      5.50 o 
  17  21   1        6.71       12.02      7.21 o 
 -17  22   1        1.79       -5.16      5.25 o 
 -16  22   1       17.79       21.15      5.54 o 
 -15  22   1        0.32        5.66      4.18 o 
 -14  22   1       18.92       10.63      4.30 o 
 -13  22   1       44.42       41.32      4.97 o 
 -12  22   1      148.74      160.28      7.51 o 
 -11  22   1        0.17        5.64      3.81 o 
 -10  22   1        1.51        0.71      3.58 o 
  -9  22   1       35.25       31.13      4.34 o 
  -8  22   1        4.57       11.43      4.11 o 
  -7  22   1       18.11       20.13      5.06 o 
  -6  22   1       47.00       47.63      4.98 o 
  -5  22   1       53.54       47.89      4.98 o 
  -4  22   1       19.69       34.18      4.65 o 
  -3  22   1        0.65        0.44      3.64 o 
  -2  22   1      717.58      730.03     17.59 o 
  -1  22   1       42.58       58.93      4.72 o 
   0  22   1       92.35       86.99      5.35 o 
   1  22   1        0.38        0.26      3.26 o 
   2  22   1      567.04      550.44     13.21 o 
   3  22   1       79.43       82.81      5.29 o 
   4  22   1        1.41       10.56      3.45 o 
   5  22   1        1.75        3.36      3.23 o 
   6  22   1       10.20       10.95      3.52 o 
   7  22   1       23.86       15.03      3.58 o 
   8  22   1      176.39      199.38      7.91 o 
   9  22   1        1.20        1.42      4.61 o 
  10  22   1      183.95      164.73     10.81 o 
  11  22   1        6.00        2.46      5.61 o 
  12  22   1        0.88        4.39      5.93 o 
  13  22   1       29.95       37.84     10.37 o 
  14  22   1        2.46        4.75      5.93 o 
  15  22   1       20.14       20.22      5.68 o 
  16  22   1       21.42       15.95      7.51 o 
 -16  23   1        0.88        5.32      7.77 o 
 -15  23   1       98.79       82.47      7.35 o 
 -14  23   1       13.58       15.54      4.49 o 
 -13  23   1       14.20        6.02      4.14 o 
 -12  23   1        0.73       -0.75      3.91 o 
 -11  23   1       33.24       28.15      4.53 o 
 -10  23   1        0.71        6.59      4.60 o 
  -9  23   1       32.78       32.46      5.02 o 
  -8  23   1       38.81       34.32      5.74 o 
  -7  23   1       44.93       45.87      5.16 o 
  -6  23   1       14.42       11.17      4.07 o 
  -5  23   1        0.02        0.64      4.54 o 
  -4  23   1       32.87       31.07      4.65 o 
  -3  23   1      116.27      119.34      6.71 o 
  -2  23   1        1.92        8.25      4.61 o 
  -1  23   1       15.97        9.87      5.46 o 
   0  23   1      122.89      107.55      6.44 o 
   1  23   1       29.88       36.94      4.22 o 
   2  23   1       35.40       39.45      5.13 o 
   3  23   1       27.26       24.60      4.29 o 
   4  23   1       13.42       17.82      3.80 o 
   5  23   1       70.41       61.56      6.34 o 
   6  23   1      223.88      235.71      8.03 o 
   7  23   1       19.71       23.47      3.96 o 
   8  23   1       57.19       46.20      6.07 o 
   9  23   1        8.04       11.86      6.14 o 
  10  23   1       24.07       20.72      6.29 o 
  11  23   1       23.69       19.68      7.98 o 
  12  23   1        5.74       -3.47      5.74 o 
  13  23   1       14.25       23.19      9.22 o 
  14  23   1       19.78       15.92      6.55 o 
  15  23   1       61.63       69.63      8.15 o 
 -14  24   1        3.01       -1.13      4.90 o 
 -13  24   1       11.94       11.67      4.51 o 
 -12  24   1        0.00        3.58      4.08 o 
 -11  24   1       22.54       19.21      4.85 o 
 -10  24   1        8.32        4.30      4.37 o 
  -9  24   1        4.71        4.37      4.36 o 
  -8  24   1       45.51       55.78      5.56 o 
  -7  24   1       23.33       18.47      6.44 o 
  -6  24   1       93.18       93.71      6.54 o 
  -5  24   1       30.43       34.78      4.89 o 
  -4  24   1      109.02      100.26      6.60 o 
  -3  24   1      117.61      119.19      6.94 o 
  -2  24   1        0.29       -1.65      4.07 o 
  -1  24   1        0.23        1.46      3.76 o 
   0  24   1       35.32       37.69      4.86 o 
   1  24   1      366.26      347.77     10.98 o 
   2  24   1        7.29        2.10      3.86 o 
   3  24   1      210.49      231.57      8.22 o 
   4  24   1        2.51       -3.23      3.23 o 
   5  24   1      297.72      312.89      9.54 o 
   6  24   1      235.77      219.38      8.15 o 
   7  24   1        0.16        6.82      3.91 o 
   8  24   1       43.81       47.88      7.37 o 
   9  24   1       65.66       60.43      7.78 o 
  10  24   1        1.74       -0.35      8.78 o 
  11  24   1        5.59       -0.59      5.77 o 
  12  24   1       58.03       38.47      7.36 o 
  13  24   1        7.78       17.25      6.78 o 
  14  24   1        5.86       -2.86      6.26 o 
 -13  25   1        1.76       -1.07      4.58 o 
 -12  25   1       31.58       36.50      5.31 o 
 -11  25   1        5.48        7.76      4.65 o 
 -10  25   1        0.03       -0.99      4.28 o 
  -9  25   1       25.77       33.69      5.25 o 
  -8  25   1       78.79       58.33      5.80 o 
  -7  25   1        0.00       -3.09      4.02 o 
  -6  25   1        3.87        7.78      4.36 o 
  -5  25   1       32.49       41.13      5.29 o 
  -4  25   1      104.84      110.23      6.97 o 
  -3  25   1       47.05       35.75      5.04 o 
  -2  25   1       24.45       13.48      4.54 o 
  -1  25   1        1.43        2.66      4.03 o 
   0  25   1       36.90       38.77      5.12 o 
   1  25   1        1.19        0.64      4.07 o 
   2  25   1      421.68      414.60     13.33 o 
   3  25   1       57.83       48.26      5.23 o 
   4  25   1       49.73       46.94      5.17 o 
   5  25   1       21.51       12.34      3.94 o 
   6  25   1       32.27       47.05      7.95 o 
   7  25   1       52.96       45.32      6.37 o 
   8  25   1        1.31        1.55      5.70 o 
   9  25   1       69.43       69.82      8.27 o 
  10  25   1       80.68       77.50      8.73 o 
  11  25   1        0.72        5.20      6.30 o 
  12  25   1       23.03       25.92      7.09 o 
 -11  26   1       43.05       33.18      5.55 o 
 -10  26   1       20.13       13.64      4.92 o 
  -9  26   1        0.46       -4.34      4.34 o 
  -8  26   1        2.81        6.57      4.66 o 
  -7  26   1        0.47       -1.28      4.37 o 
  -6  26   1       17.42        8.88      4.59 o 
  -5  26   1       15.37        9.49      4.46 o 
  -4  26   1       27.71       27.30      5.06 o 
  -3  26   1        4.29       10.33      4.52 o 
  -2  26   1       79.46       85.79      6.46 o 
  -1  26   1        0.95        6.09      4.34 o 
   0  26   1       41.95       39.88      5.24 o 
   1  26   1      119.92      106.88      6.81 o 
   2  26   1      119.41      118.65      7.01 o 
   3  26   1       95.86      109.66      6.86 o 
   4  26   1       17.63       13.95      4.90 o 
   5  26   1       58.69       58.94      5.91 o 
   6  26   1       32.81       48.62      7.44 o 
   7  26   1        3.89       -2.70      6.02 o 
   8  26   1        0.78        8.08      6.23 o 
   9  26   1       38.82       54.37      7.98 o 
  10  26   1      165.87      158.40     11.29 o 
  11  26   1       24.27       27.41      7.15 o 
  -9  27   1       49.41       52.45      6.08 o 
  -8  27   1        0.06        1.45      4.64 o 
  -7  27   1        5.16        7.58      4.70 o 
  -6  27   1       14.83       12.07      4.83 o 
  -5  27   1       53.94       47.67      5.75 o 
  -4  27   1        1.85        2.12      4.58 o 
  -3  27   1        2.99        1.85      5.59 o 
  -2  27   1      211.68      206.31      9.24 o 
  -1  27   1        0.21        2.18      4.37 o 
   0  27   1       91.41      109.91      7.09 o 
   1  27   1        2.20        7.94      4.70 o 
   2  27   1       16.30       17.53      5.29 o 
   3  27   1      192.97      181.81      9.31 o 
   4  27   1       69.47       62.28      6.32 o 
   5  27   1       63.79       61.14      8.07 o 
   6  27   1      108.87      119.22      9.85 o 
   7  27   1       38.81       47.26      8.14 o 
   8  27   1       16.15       40.22     15.51 o 
   9  27   1       88.87      100.15     11.22 o 
  -7  28   1       13.43        4.34      4.78 o 
  -6  28   1        2.93        2.32      4.78 o 
  -5  28   1        4.13       -1.19      4.64 o 
  -4  28   1       62.12       48.41      5.85 o 
  -3  28   1       38.82       36.16      5.55 o 
  -2  28   1       54.34       61.50      6.17 o 
  -1  28   1       11.19       -3.49      4.91 o 
   0  28   1       61.55       61.32      6.55 o 
   1  28   1        6.68       -4.05      4.80 o 
   2  28   1       36.89       42.98      6.48 o 
   3  28   1        1.56        4.77      4.91 o 
   4  28   1       15.91       15.03      6.81 o 
   5  28   1        1.38       -6.20      6.20 o 
   6  28   1       80.39       65.66      8.56 o 
  -1  29   1        6.51        5.90      5.55 o 
   0  29   1        3.40        6.56      5.22 o 
   1  29   1       50.91       49.99     11.03 o 
 -26   0   2      220.93      282.07     32.31 o 
 -25   0   2        4.20       19.39      7.68 o 
 -24   0   2     3513.25     3587.13     92.17 o 
 -23   0   2        5.90        4.25      5.87 o 
 -22   0   2        0.28        1.93      5.47 o 
 -21   0   2       35.75       50.15      6.97 o 
 -20   0   2      192.47      220.49     11.40 o 
 -19   0   2      345.45      302.40     13.08 o 
 -18   0   2      209.61      183.62     10.15 o 
 -17   0   2      184.24      168.07      9.61 o 
 -16   0   2     1560.55     1244.04     37.40 o 
 -15   0   2       30.17       27.79      4.26 o 
 -14   0   2     1622.93     1577.25     35.81 o 
 -13   0   2       53.96       42.01      4.54 o 
 -12   0   2      295.07      296.25      9.43 o 
 -11   0   2      597.70      496.39     13.08 o 
 -10   0   2      185.40      248.57      7.89 o 
  -9   0   2     1787.37     2164.72     46.31 o 
  -8   0   2      951.04     1124.77     35.43 o 
  -7   0   2     2677.14     2956.48     87.73 o 
  -6   0   2       58.17       90.28      5.31 o 
  -5   0   2    10164.29     9474.75    400.87 o 
  -4   0   2       35.53       37.92      4.53 o 
  -3   0   2       27.53       19.98      3.19 o 
  -2   0   2       29.96       14.15      2.12 o 
  -1   0   2    22619.16    22062.72    653.35 o 
   0   0   2      458.81      507.99     22.84 o 
   1   0   2     2573.19     2213.44     94.77 o 
   2   0   2      362.41      326.63     15.99 o 
   3   0   2     4648.53     4595.83    138.54 o 
   4   0   2       19.87       15.66      4.05 o 
   5   0   2     1352.65     1321.96     41.24 o 
   6   0   2     2221.78     2168.40     95.59 o 
   7   0   2      351.11      326.86     18.88 o 
   8   0   2      291.06      297.30     16.74 o 
   9   0   2        5.31       20.55      5.06 o 
  10   0   2      603.08      614.02     28.71 o 
  11   0   2       16.33        9.31      3.50 o 
  12   0   2      100.48      102.25     14.71 o 
  13   0   2       53.16       63.04      5.54 o 
  14   0   2      509.99      572.56     18.07 o 
  15   0   2      717.39      649.81     20.23 o 
  16   0   2      419.54      427.80     15.32 o 
  17   0   2      228.33      227.71     11.18 o 
  18   0   2       87.35       92.24      7.96 o 
  19   0   2      197.69      190.59     10.99 o 
  20   0   2       40.24       37.34     14.39 o 
  21   0   2      130.07      123.98     12.67 o 
  22   0   2       14.05        8.00      7.34 o 
  23   0   2        3.00       -5.07     11.17 o 
  24   0   2       47.80       56.18     10.94 o 
  25   0   2       67.90       70.92     15.18 o 
 -26   1   2      191.13      240.19     30.30 o 
 -25   1   2      419.12      438.07     17.87 o 
 -24   1   2      451.28      487.99     14.36 o 
 -23   1   2      168.17      149.35      7.30 o 
 -22   1   2        3.02       -3.78      3.78 o 
 -21   1   2        0.00       -2.33      3.59 o 
 -20   1   2        3.38       -0.35      3.63 o 
 -19   1   2       99.70       88.17      5.47 o 
 -18   1   2      614.95      517.44     12.52 o 
 -17   1   2      114.32      109.30      5.50 o 
 -16   1   2       62.01       87.68      6.46 o 
 -15   1   2        0.07        2.80      2.72 o 
 -14   1   2     1242.36     1163.39     19.38 o 
 -13   1   2        1.24        5.40      2.13 o 
 -12   1   2       89.74      108.71      3.91 o 
 -11   1   2       50.57       45.94      2.63 o 
 -10   1   2      137.65      169.22     11.14 o 
  -9   1   2      323.50      376.22      9.94 o 
  -8   1   2       24.48       57.80      8.01 o 
  -7   1   2      220.90      191.11     18.20 o 
  -6   1   2       94.73      120.06      6.96 o 
  -5   1   2       43.72       52.38     10.48 o 
  -4   1   2       95.29       96.47      6.56 o 
  -3   1   2     2387.78     2225.19     67.23 o 
  -2   1   2     1121.79     1042.84     32.10 o 
  -1   1   2     6016.85     5440.96    161.40 o 
   0   1   2      137.84      215.38      6.73 o 
   1   1   2     3449.52     3630.51    102.40 o 
   2   1   2      411.13      419.92     11.55 o 
   3   1   2     9989.60     9964.82    298.20 o 
   4   1   2     1098.70     1030.26     26.67 o 
   5   1   2        2.21        5.41      1.68 o 
   6   1   2      134.68      136.21      6.69 o 
   7   1   2       16.45       27.05      3.14 o 
   8   1   2      499.37      560.97     26.43 o 
   9   1   2      624.69      608.70     16.71 o 
  10   1   2      647.28      649.69     15.42 o 
  11   1   2       57.38       80.20      8.27 o 
  12   1   2       13.09        7.64      2.52 o 
  13   1   2       52.91       54.45      3.73 o 
  14   1   2      224.77      220.95      9.70 o 
  15   1   2      151.69      145.61      6.03 o 
  16   1   2       10.96       12.48      3.19 o 
  17   1   2      125.76      141.57      8.72 o 
  18   1   2      220.39      219.46      7.99 o 
  19   1   2       67.67       71.73      5.92 o 
  20   1   2        9.04        7.02      4.06 o 
  21   1   2       68.04       66.03      7.71 o 
  22   1   2      120.02      105.88      8.71 o 
  23   1   2        8.79       -1.50      5.12 o 
  24   1   2        6.79        6.49      5.76 o 
  25   1   2       54.85       53.06     10.02 o 
 -26   2   2      132.78      146.61     25.16 o 
 -25   2   2      158.62      170.15     11.37 o 
 -24   2   2      183.45      196.15      9.07 o 
 -23   2   2      298.98      305.89     10.70 o 
 -22   2   2        0.00        1.37      4.22 o 
 -21   2   2       24.09       25.60      4.25 o 
 -20   2   2      159.00      139.92      6.82 o 
 -19   2   2        4.14        3.36      3.34 o 
 -18   2   2      298.04      278.64      8.66 o 
 -17   2   2       42.30       40.93      3.94 o 
 -16   2   2       76.27       61.10      3.95 o 
 -15   2   2      134.76      115.22      4.70 o 
 -14   2   2     1918.88     1749.73     27.77 o 
 -13   2   2       81.32       89.17      3.81 o 
 -12   2   2      172.11      186.84      5.17 o 
 -11   2   2       56.08       71.03      3.11 o 
 -10   2   2      240.20      275.97      5.95 o 
  -9   2   2      346.65      341.67      7.75 o 
  -8   2   2      339.96      331.39      8.19 o 
  -7   2   2       30.79       50.63      7.40 o 
  -6   2   2     6735.52     6952.11    204.20 o 
  -5   2   2      168.74      172.59      6.05 o 
  -4   2   2     2658.18     2522.71     53.79 o 
  -3   2   2       12.03       32.23      2.18 o 
  -2   2   2       94.70       82.20      5.23 o 
  -1   2   2     2064.15     2086.46     62.90 o 
   0   2   2    24542.18    23300.18    688.98 o 
   1   2   2     5496.08     5530.50    135.25 o 
   2   2   2    23585.87    22357.30    545.60 o 
   3   2   2    13710.17    13762.88    411.02 o 
   4   2   2     1615.92     1413.03     62.72 o 
   5   2   2      178.47      181.75      9.00 o 
   6   2   2      429.23      343.19     10.29 o 
   7   2   2      213.83      185.93     12.46 o 
   8   2   2      936.94      961.01     31.95 o 
   9   2   2       24.41       43.16      2.70 o 
  10   2   2      648.22      728.25     17.35 o 
  11   2   2       34.73       41.68      3.08 o 
  12   2   2      762.66      798.20     16.95 o 
  13   2   2       12.98       20.99      2.93 o 
  14   2   2      982.33     1036.52     20.50 o 
  15   2   2      203.93      243.62      7.64 o 
  16   2   2      224.93      223.76      7.50 o 
  17   2   2       46.94       60.15      6.44 o 
  18   2   2       12.02       21.96      4.73 o 
  19   2   2       18.12       16.30      4.24 o 
  20   2   2      331.83      322.57     11.20 o 
  21   2   2        1.91        5.85      4.38 o 
  22   2   2       75.28       79.26      8.69 o 
  23   2   2        0.13        0.29      5.91 o 
  24   2   2       83.22       99.35     11.02 o 
  25   2   2        2.20       -1.20      6.80 o 
 -26   3   2      218.68      213.70     19.49 o 
 -25   3   2      223.59      233.57     12.96 o 
 -24   3   2       97.24       85.57      6.96 o 
 -23   3   2        1.98        8.59      4.61 o 
 -22   3   2        2.80        8.37      4.46 o 
 -21   3   2       70.62       80.58      6.01 o 
 -20   3   2      174.60      173.60      9.42 o 
 -19   3   2        1.43       -2.40      3.27 o 
 -18   3   2       29.29       22.34      3.71 o 
 -17   3   2      139.19      102.98      5.41 o 
 -16   3   2       85.09       88.09      5.02 o 
 -15   3   2      787.10      713.85     13.12 o 
 -14   3   2       29.77       62.06      5.43 o 
 -13   3   2      958.59      953.11     16.18 o 
 -12   3   2       27.91       19.52      2.21 o 
 -11   3   2      182.85      156.34      4.45 o 
 -10   3   2        2.92       18.17      3.74 o 
  -9   3   2       60.10       95.22      3.20 o 
  -8   3   2      205.53      275.86     14.06 o 
  -7   3   2      230.08      331.94     13.67 o 
  -6   3   2     1665.21     1534.97     32.69 o 
  -5   3   2      816.16      778.15     18.81 o 
  -4   3   2       17.77       20.24      3.18 o 
  -3   3   2      602.88      669.37     15.03 o 
  -2   3   2     1498.50     1437.39     44.11 o 
  -1   3   2     8558.72     7720.83    228.86 o 
   0   3   2   106507.09   102092.80   2468.11 o 
   1   3   2    13164.91    12476.02    373.29 o 
   2   3   2    52448.93    51103.47   2158.48 o 
   3   3   2      503.34      432.83     21.36 o 
   4   3   2     9647.47     9732.51    412.63 o 
   5   3   2        3.47        9.45      4.89 o 
   6   3   2     1179.09     1149.44     29.60 o 
   7   3   2       36.10       60.69      3.43 o 
   8   3   2     2600.75     2587.45     50.08 o 
   9   3   2     1610.24     1786.49     35.50 o 
  10   3   2       13.38       38.70      2.85 o 
  11   3   2       55.23       42.73      4.93 o 
  12   3   2      406.53      437.38      9.96 o 
  13   3   2        0.96        2.55      2.30 o 
  14   3   2      162.85      169.03      6.20 o 
  15   3   2      486.47      467.31     15.40 o 
  16   3   2      542.71      587.30     15.00 o 
  17   3   2        4.24        9.08      3.45 o 
  18   3   2      109.65      126.52      7.12 o 
  19   3   2      103.54      111.42      6.99 o 
  20   3   2      136.19      145.03      8.99 o 
  21   3   2       61.08       81.13      6.72 o 
  22   3   2       44.08       48.40      6.05 o 
  23   3   2        2.53        3.84      5.37 o 
  24   3   2        2.81        1.23      5.56 o 
  25   3   2       77.23       74.94     10.78 o 
 -25   4   2      227.22      202.41     12.20 o 
 -24   4   2        1.21       -4.28      4.58 o 
 -23   4   2       59.11       63.31      6.35 o 
 -22   4   2        8.80       12.59      4.58 o 
 -21   4   2        9.38        8.31      4.20 o 
 -20   4   2       42.00       36.65      4.92 o 
 -19   4   2      174.07      169.14      7.16 o 
 -18   4   2       14.97       10.15      3.47 o 
 -17   4   2        9.24        3.40      3.04 o 
 -16   4   2      347.73      344.56      8.74 o 
 -15   4   2      128.28      139.65      5.90 o 
 -14   4   2       29.03       41.84      3.40 o 
 -13   4   2        1.65        7.04      2.10 o 
 -12   4   2      200.97      204.41      9.13 o 
 -11   4   2      220.53      178.96      4.54 o 
 -10   4   2       13.58       13.26      1.70 o 
  -9   4   2      812.11      975.14     21.59 o 
  -8   4   2      569.29      743.17     20.73 o 
  -7   4   2      586.51      563.06     26.45 o 
  -6   4   2      392.21      478.15     10.20 o 
  -5   4   2     1492.74     1605.83     28.09 o 
  -4   4   2      247.48      296.04      6.52 o 
  -3   4   2     1194.85     1184.85     45.37 o 
  -2   4   2     4340.99     4275.52    102.82 o 
  -1   4   2     4511.87     4545.22    109.22 o 
   0   4   2    53569.16    51175.66   1510.64 o 
   1   4   2      896.07      812.47     36.75 o 
   2   4   2    16601.35    15850.28    669.10 o 
   3   4   2      493.29      508.67     24.66 o 
   4   4   2     5131.25     4973.06    212.74 o 
   5   4   2       37.44       26.67      3.72 o 
   6   4   2     4909.38     4862.62    119.88 o 
   7   4   2      117.97      127.30      6.20 o 
   8   4   2       43.16       58.63      3.07 o 
   9   4   2      435.78      463.51     14.62 o 
  10   4   2     1745.17     1790.10     35.96 o 
  11   4   2       71.04      101.59      9.63 o 
  12   4   2     4073.46     3778.69     72.55 o 
  13   4   2      825.99      743.17     14.36 o 
  14   4   2       15.66       39.86      4.39 o 
  15   4   2       69.51       77.97      6.39 o 
  16   4   2      154.12      182.42      7.88 o 
  17   4   2        7.59        9.35      3.56 o 
  18   4   2      161.84      204.30      9.77 o 
  19   4   2        0.54       -3.45      3.45 o 
  20   4   2      354.59      380.77     12.53 o 
  21   4   2        5.24       13.17      4.62 o 
  22   4   2      155.81      184.08      9.80 o 
  23   4   2       67.41       65.70      6.83 o 
  24   4   2       48.78       33.18      6.95 o 
 -25   5   2        0.41       -5.46      6.15 o 
 -24   5   2        1.48        2.32      4.69 o 
 -23   5   2       25.03       21.29      6.45 o 
 -22   5   2       20.57       19.17      9.33 o 
 -21   5   2        9.31       19.23      4.47 o 
 -20   5   2       56.71       51.48      5.91 o 
 -19   5   2       63.39       61.58      5.33 o 
 -18   5   2        8.23        9.65      3.48 o 
 -17   5   2       75.24       75.87      4.92 o 
 -16   5   2        1.44        3.66      2.84 o 
 -15   5   2      133.90      150.03      6.29 o 
 -14   5   2      230.09      213.01      5.65 o 
 -13   5   2        1.77        5.83      2.09 o 
 -12   5   2        7.10       12.14      2.12 o 
 -11   5   2      278.63      247.98      5.77 o 
 -10   5   2       67.58       57.30      3.41 o 
  -9   5   2      767.39      768.84     13.62 o 
  -8   5   2      282.29      319.03      6.27 o 
  -7   5   2       72.93      122.36      5.78 o 
  -6   5   2      949.21      987.98     15.55 o 
  -5   5   2      124.67      119.33      8.56 o 
  -4   5   2      490.87      551.82     10.32 o 
  -3   5   2      156.70      229.43     13.05 o 
  -2   5   2     2487.20     2302.74     97.57 o 
  -1   5   2      774.02      835.84     24.75 o 
   0   5   2     2442.79     2390.34     71.58 o 
   1   5   2     1206.71     1286.50     38.66 o 
   2   5   2    19175.75    18295.74    528.05 o 
   3   5   2     9098.36     8438.21    244.92 o 
   4   5   2      113.67      101.84     12.47 o 
   5   5   2       10.82       38.27      4.94 o 
   6   5   2      526.55      688.64     18.78 o 
   7   5   2        2.17       15.46      2.26 o 
   8   5   2      731.61      762.31     14.92 o 
   9   5   2       92.39      128.27      8.10 o 
  10   5   2     1123.72     1120.00     23.76 o 
  11   5   2       97.52      125.36      5.67 o 
  12   5   2     2567.37     2372.49     42.97 o 
  13   5   2      813.18      752.88     15.94 o 
  14   5   2     3540.52     3365.00     59.91 o 
  15   5   2     1172.10     1150.24     23.10 o 
  16   5   2      788.12      819.46     19.36 o 
  17   5   2        0.02        4.53      3.45 o 
  18   5   2      416.40      430.79     12.97 o 
  19   5   2        2.44        5.96      3.90 o 
  20   5   2        5.43        1.87      4.02 o 
  21   5   2      147.65      170.30      9.20 o 
  22   5   2      162.63      173.23      9.54 o 
  23   5   2        0.08        7.52      4.98 o 
  24   5   2        0.06       -3.86      4.85 o 
 -25   6   2        4.20       -3.78      6.19 o 
 -24   6   2        0.43       -4.32      5.69 o 
 -23   6   2       59.94       55.70      6.52 o 
 -22   6   2       33.76       35.70      5.60 o 
 -21   6   2       13.19       17.98      4.89 o 
 -20   6   2        0.15        1.16      3.92 o 
 -19   6   2      296.99      319.76     12.38 o 
 -18   6   2      261.01      239.57      8.93 o 
 -17   6   2        1.25       -3.01      3.01 o 
 -16   6   2       94.52      106.08      4.98 o 
 -15   6   2       14.52       21.77      5.75 o 
 -14   6   2      300.78      307.45      6.97 o 
 -13   6   2     1157.04     1026.56     21.50 o 
 -12   6   2     2732.08     2623.87     46.19 o 
 -11   6   2      308.48      260.54      6.00 o 
 -10   6   2       59.06       75.57      3.07 o 
  -9   6   2      193.94      272.10      5.55 o 
  -8   6   2      615.24      706.38     11.26 o 
  -7   6   2      237.83      292.25     10.22 o 
  -6   6   2      651.71      682.38     11.24 o 
  -5   6   2     1136.01     1176.30     19.52 o 
  -4   6   2      945.01      861.00     19.10 o 
  -3   6   2       50.10       33.46      2.20 o 
  -2   6   2     1816.59     1781.21     69.79 o 
  -1   6   2      441.54      466.35     15.29 o 
   0   6   2     5269.43     4986.78    148.15 o 
   1   6   2      532.07      621.72     19.86 o 
   2   6   2       62.41       32.12      3.42 o 
   3   6   2    11863.38    12269.92    293.22 o 
   4   6   2        6.61       44.72      7.11 o 
   5   6   2        0.00       13.97      3.67 o 
   6   6   2      437.81      561.25     25.78 o 
   7   6   2      305.80      411.16      9.46 o 
   8   6   2      810.68      789.82     19.09 o 
   9   6   2      796.62      782.15     20.57 o 
  10   6   2      125.73      118.82      7.42 o 
  11   6   2       16.74       25.06      3.37 o 
  12   6   2     1726.39     1728.77     41.00 o 
  13   6   2       19.54       24.74      3.87 o 
  14   6   2      604.82      574.20     19.27 o 
  15   6   2      348.17      350.80      9.72 o 
  16   6   2      229.32      230.51      7.93 o 
  17   6   2      103.59      104.11      6.97 o 
  18   6   2      211.43      190.66     10.51 o 
  19   6   2       16.55       22.44      4.57 o 
  20   6   2       43.29       56.15      5.86 o 
  21   6   2      104.66      100.94      7.46 o 
  22   6   2      170.19      174.33      9.62 o 
  23   6   2       26.14       27.58      5.79 o 
  24   6   2      471.64      450.39     15.30 o 
 -25   7   2        6.90        0.89      6.41 o 
 -24   7   2        1.03       -6.24      6.24 o 
 -23   7   2       32.78       10.54      4.88 o 
 -22   7   2        4.95        3.77      4.61 o 
 -21   7   2        4.72       13.65      4.77 o 
 -20   7   2       40.21       40.88      5.56 o 
 -19   7   2        7.62       19.18      4.55 o 
 -18   7   2       58.58       57.37      5.09 o 
 -17   7   2      220.83      212.71      8.77 o 
 -16   7   2      106.46       72.67      4.71 o 
 -15   7   2       73.75       69.35      3.89 o 
 -14   7   2       13.21        6.16      2.47 o 
 -13   7   2      496.33      542.58     10.56 o 
 -12   7   2      617.70      614.27     11.21 o 
 -11   7   2      117.68      130.90      3.80 o 
 -10   7   2       11.80       22.39      2.12 o 
  -9   7   2      419.63      469.34      7.76 o 
  -8   7   2     2920.99     3160.98     47.45 o 
  -7   7   2      953.87     1048.02     16.75 o 
  -6   7   2       41.94       46.26      2.19 o 
  -5   7   2       25.20       45.47      3.07 o 
  -4   7   2       41.22       54.48      6.98 o 
  -3   7   2     7460.73     8049.19    166.08 o 
  -2   7   2       15.11       41.25      2.26 o 
  -1   7   2      799.41      764.47     31.91 o 
   0   7   2        4.62        8.56      2.57 o 
   1   7   2     1016.57     1038.87     33.45 o 
   2   7   2      179.51      294.84      8.48 o 
   3   7   2     3323.58     3467.09     72.58 o 
   4   7   2      272.01      246.95      6.35 o 
   5   7   2      640.89      753.52     15.64 o 
   6   7   2     2239.34     2539.76     53.95 o 
   7   7   2       36.35       53.93      3.22 o 
   8   7   2      853.20     1043.96     23.74 o 
   9   7   2       29.39       39.09      2.64 o 
  10   7   2      175.18      178.19      6.58 o 
  11   7   2      863.59      718.94     16.86 o 
  12   7   2      133.73      109.03      9.16 o 
  13   7   2     1343.56     1280.75     27.73 o 
  14   7   2       93.62       94.69      5.88 o 
  15   7   2        0.88       12.49      3.18 o 
  16   7   2        0.02        5.48      3.13 o 
  17   7   2      127.66      130.15      6.68 o 
  18   7   2      338.70      343.67     11.42 o 
  19   7   2      114.94      107.35      7.08 o 
  20   7   2       16.91        6.97      4.38 o 
  21   7   2      324.96      314.25     11.78 o 
  22   7   2       16.23       22.65      5.32 o 
  23   7   2       55.33       50.96      6.66 o 
  24   7   2       11.92        9.41      6.79 o 
 -25   8   2       16.56       -0.63      5.55 o 
 -24   8   2      118.10       93.98      8.29 o 
 -23   8   2       66.22       59.50      5.71 o 
 -22   8   2        4.41        1.18      4.68 o 
 -21   8   2       17.60       29.76      5.47 o 
 -20   8   2       70.72       78.13      6.61 o 
 -19   8   2       19.31       17.39      4.83 o 
 -18   8   2       10.80       11.00      4.30 o 
 -17   8   2       47.47       56.25      4.51 o 
 -16   8   2        3.63        5.40      3.19 o 
 -15   8   2     1012.95     1004.31     18.74 o 
 -14   8   2       13.64       34.04      3.10 o 
 -13   8   2     3078.34     2977.68     45.59 o 
 -12   8   2      379.27      357.10      7.04 o 
 -11   8   2       52.71       65.12      4.42 o 
 -10   8   2      260.68      272.37      5.49 o 
  -9   8   2       96.12       85.83      2.91 o 
  -8   8   2       21.88       48.96      3.51 o 
  -7   8   2        0.99       16.42      2.66 o 
  -6   8   2     1328.57     1263.78     31.25 o 
  -5   8   2     2962.04     3165.08     54.13 o 
  -4   8   2       99.12       96.74      3.49 o 
  -3   8   2     1474.39     1658.88     35.53 o 
  -2   8   2      366.70      313.10      7.18 o 
  -1   8   2       22.47       89.26      4.96 o 
   0   8   2     2046.19     2086.41     39.68 o 
   1   8   2       26.41       23.22      2.33 o 
   2   8   2      226.55      281.06      9.22 o 
   3   8   2      335.06      423.77     13.39 o 
   4   8   2      139.62      142.00      4.57 o 
   5   8   2      108.04      147.81      4.86 o 
   6   8   2       17.46       18.96      2.21 o 
   7   8   2        1.37        5.88      2.89 o 
   8   8   2     1043.82      980.30     22.66 o 
   9   8   2        5.69        3.75      2.06 o 
  10   8   2      343.94      307.80      8.37 o 
  11   8   2        1.52       24.69      5.73 o 
  12   8   2      452.85      469.00     12.66 o 
  13   8   2     1514.77     1399.67     30.09 o 
  14   8   2      213.31      175.48      7.80 o 
  15   8   2      131.45      132.75      7.12 o 
  16   8   2       31.84       34.28      4.09 o 
  17   8   2      432.93      386.01     11.00 o 
  18   8   2       61.71       49.31      4.90 o 
  19   8   2       14.19        0.73      4.00 o 
  20   8   2       40.05       43.85      5.71 o 
  21   8   2      250.53      271.47     11.00 o 
  22   8   2        0.76        0.99      4.83 o 
  23   8   2       74.45       79.75      9.03 o 
  24   8   2       21.01       25.07      7.90 o 
 -24   9   2        0.81       -5.27      5.27 o 
 -23   9   2       63.57       56.91      5.77 o 
 -22   9   2        0.77        0.87      5.01 o 
 -21   9   2      184.75      182.58      8.53 o 
 -20   9   2      143.22      146.19      7.62 o 
 -19   9   2      219.01      245.70      9.23 o 
 -18   9   2      109.28      114.57      6.17 o 
 -17   9   2       82.08       77.41      5.25 o 
 -16   9   2      125.35      117.60      5.39 o 
 -15   9   2      494.40      496.90     11.07 o 
 -14   9   2       55.12       63.65      6.46 o 
 -13   9   2      771.05      704.34     12.25 o 
 -12   9   2      256.59      276.73     12.10 o 
 -11   9   2      914.00      963.36     14.53 o 
 -10   9   2      183.85      180.47      4.39 o 
  -9   9   2       16.34       10.23      1.72 o 
  -8   9   2       72.07      100.91      3.31 o 
  -7   9   2       54.09       86.67      5.47 o 
  -6   9   2      435.12      531.70     10.63 o 
  -5   9   2     2393.05     2506.12     43.30 o 
  -4   9   2      115.09      128.07      4.19 o 
  -3   9   2      213.77      129.99      5.27 o 
  -2   9   2     1219.74     1091.82     18.22 o 
  -1   9   2      373.77      327.59     10.26 o 
   0   9   2      148.97      168.64     11.46 o 
   1   9   2     1138.02     1002.84     19.86 o 
   2   9   2      708.48      847.02     17.24 o 
   3   9   2     2604.53     2569.67     48.72 o 
   4   9   2      114.31      108.18      4.01 o 
   5   9   2      740.09      759.10     14.58 o 
   6   9   2      648.59      744.73     14.53 o 
   7   9   2      264.27      267.43      7.26 o 
   8   9   2       18.82       23.32      3.38 o 
   9   9   2       29.49       28.61      3.08 o 
  10   9   2       51.12       56.56      4.31 o 
  11   9   2      332.38      319.14      8.26 o 
  12   9   2       76.53       62.61      3.52 o 
  13   9   2       20.95       24.07      3.93 o 
  14   9   2        4.75        5.53      3.32 o 
  15   9   2       20.68       16.20      3.91 o 
  16   9   2        5.35        3.92      3.30 o 
  17   9   2        0.66        0.32      3.30 o 
  18   9   2       17.90       20.84      4.17 o 
  19   9   2      219.09      205.65      9.76 o 
  20   9   2        2.79        3.73      4.63 o 
  21   9   2        0.34       -1.96      4.40 o 
  22   9   2      115.17      123.53      9.11 o 
  23   9   2        3.47        3.80      6.08 o 
 -24  10   2        5.25       -6.47      6.75 o 
 -23  10   2        0.51       -2.32      4.28 o 
 -22  10   2        3.77        3.14      4.38 o 
 -21  10   2      102.98      122.13      7.22 o 
 -20  10   2       17.52       39.07      5.19 o 
 -19  10   2      126.21      123.10      6.43 o 
 -18  10   2      164.66      163.48      7.23 o 
 -17  10   2      141.77      170.73      7.14 o 
 -16  10   2      370.42      358.16      9.94 o 
 -15  10   2       40.57       47.60      3.86 o 
 -14  10   2      339.08      301.97      9.40 o 
 -13  10   2       87.23       87.80      4.98 o 
 -12  10   2     3712.03     3744.50     60.82 o 
 -11  10   2      314.28      306.27      7.53 o 
 -10  10   2       12.41       17.92      2.09 o 
  -9  10   2       69.30       70.53      3.02 o 
  -8  10   2     1607.68     1585.57     23.28 o 
  -7  10   2       15.57       16.71      1.87 o 
  -6  10   2       28.12       27.16      2.33 o 
  -5  10   2      522.52      555.29     11.06 o 
  -4  10   2      838.66      788.68     16.29 o 
  -3  10   2       37.20       87.11      4.15 o 
  -2  10   2      263.18      246.45      5.45 o 
  -1  10   2       28.57       19.10      1.62 o 
   0  10   2       47.46       44.65      2.50 o 
   1  10   2        5.43        9.59      1.57 o 
   2  10   2       10.93       26.51      2.53 o 
   3  10   2        2.36        3.15      1.26 o 
   4  10   2       97.01       89.15      4.54 o 
   5  10   2      362.43      354.86      8.09 o 
   6  10   2       88.32      132.55      4.50 o 
   7  10   2        0.74        3.95      2.02 o 
   8  10   2      685.62      609.33     13.79 o 
   9  10   2      153.67      140.31      5.48 o 
  10  10   2      553.09      543.64     16.13 o 
  11  10   2       14.84        7.19      3.13 o 
  12  10   2        5.56        4.32      2.41 o 
  13  10   2      272.01      269.20      9.42 o 
  14  10   2      241.43      220.73      8.53 o 
  15  10   2        8.67        7.63      3.68 o 
  16  10   2        3.48       10.58      4.84 o 
  17  10   2      218.31      216.96      8.53 o 
  18  10   2       41.59       53.81      5.21 o 
  19  10   2       81.56       80.60      6.15 o 
  20  10   2       54.61       41.51      5.57 o 
  21  10   2       57.37       63.52      9.31 o 
  22  10   2        3.08        1.60      7.00 o 
  23  10   2        1.21       -4.17      5.88 o 
 -24  11   2       13.00       13.82      7.85 o 
 -23  11   2      212.06      202.10     11.23 o 
 -22  11   2      389.27      388.37     12.14 o 
 -21  11   2       67.54       72.76      6.14 o 
 -20  11   2       78.13       76.78      6.14 o 
 -19  11   2      157.82      147.00      7.05 o 
 -18  11   2       18.43       15.28      3.91 o 
 -17  11   2      156.68      182.46      7.44 o 
 -16  11   2       32.87       42.84      4.52 o 
 -15  11   2      532.23      524.95     12.65 o 
 -14  11   2      304.23      295.97      8.75 o 
 -13  11   2      229.09      253.39      7.04 o 
 -12  11   2     1947.23     1936.41     30.81 o 
 -11  11   2      805.32      776.57     23.33 o 
 -10  11   2        1.90        5.09      2.22 o 
  -9  11   2        2.07        8.85      1.91 o 
  -8  11   2       50.86       68.64      3.25 o 
  -7  11   2      120.51      125.17      4.17 o 
  -6  11   2      308.04      316.59      7.00 o 
  -5  11   2      579.42      573.40     11.52 o 
  -4  11   2      103.32       98.65      3.84 o 
  -3  11   2      293.47      287.04     19.95 o 
  -2  11   2     1671.52     1587.73     26.16 o 
  -1  11   2        3.45       10.47      1.55 o 
   0  11   2      746.93      716.07     12.58 o 
   1  11   2      292.75      297.36      6.60 o 
   2  11   2       19.13       32.49      2.68 o 
   3  11   2        0.18        1.78      1.79 o 
   4  11   2      296.55      361.23      7.86 o 
   5  11   2      729.54      732.90     14.56 o 
   6  11   2       64.54       68.62      3.57 o 
   7  11   2        0.27        5.82      2.02 o 
   8  11   2      327.14      353.39      8.59 o 
   9  11   2        0.54       -0.61      2.32 o 
  10  11   2      958.05      877.05     19.35 o 
  11  11   2       17.22       25.90      3.05 o 
  12  11   2      167.49      148.30      5.68 o 
  13  11   2      112.33      118.86      5.04 o 
  14  11   2      136.63      133.68      7.22 o 
  15  11   2       14.74       17.24      4.93 o 
  16  11   2       29.44       36.88      5.17 o 
  17  11   2        4.50       11.84      3.87 o 
  18  11   2      285.60      275.60      9.75 o 
  19  11   2      100.41      118.83      7.27 o 
  20  11   2        1.57        2.96      4.46 o 
  21  11   2       32.75       34.51      5.82 o 
  22  11   2       88.40       98.09     10.76 o 
  23  11   2      204.60      208.81     14.01 o 
 -23  12   2       11.20        0.22      5.69 o 
 -22  12   2       59.18       56.97      7.02 o 
 -21  12   2       39.81       31.69      5.25 o 
 -20  12   2        0.16       -3.71      3.71 o 
 -19  12   2      374.07      381.48     11.01 o 
 -18  12   2       27.76       31.78      4.34 o 
 -17  12   2        3.35        9.84      3.76 o 
 -16  12   2       67.69       70.69      5.05 o 
 -15  12   2       18.69       21.94      3.98 o 
 -14  12   2       81.15       79.35      5.02 o 
 -13  12   2       86.43       76.18      7.68 o 
 -12  12   2       33.61       55.02      3.76 o 
 -11  12   2     2645.97     2449.62     38.20 o 
 -10  12   2       14.16       26.09      2.74 o 
  -9  12   2      199.46      228.14      5.88 o 
  -8  12   2      612.06      608.85     12.91 o 
  -7  12   2      319.78      359.48      7.72 o 
  -6  12   2        6.79        9.34      2.03 o 
  -5  12   2       34.48       17.70      3.43 o 
  -4  12   2      121.96      130.84      4.49 o 
  -3  12   2       25.30       26.80      2.30 o 
  -2  12   2       14.51       25.06      2.91 o 
  -1  12   2      471.33      551.34     15.89 o 
   0  12   2     1488.80     1360.88     22.71 o 
   1  12   2      515.70      494.26     10.07 o 
   2  12   2      186.88      172.59      5.48 o 
   3  12   2      144.08      140.22      7.20 o 
   4  12   2       18.61       47.01      3.91 o 
   5  12   2        3.55        8.43      1.58 o 
   6  12   2      150.33      136.67      5.98 o 
   7  12   2      323.36      292.40      7.65 o 
   8  12   2      661.82      726.89     15.02 o 
   9  12   2       71.45       89.20      5.38 o 
  10  12   2       23.63       41.54      3.75 o 
  11  12   2      402.25      384.74     10.54 o 
  12  12   2       67.40       72.75      6.34 o 
  13  12   2      104.18       99.95      4.88 o 
  14  12   2       18.86       14.99      3.80 o 
  15  12   2        0.06       -1.82      3.56 o 
  16  12   2      351.05      331.45     11.64 o 
  17  12   2        1.17        3.11      4.25 o 
  18  12   2       25.96       28.85      4.75 o 
  19  12   2        9.75       13.06      4.26 o 
  20  12   2      110.38      122.50      7.70 o 
  21  12   2        6.89        4.60      5.82 o 
  22  12   2       62.32       56.29      8.03 o 
 -23  13   2        7.72        0.02      5.74 o 
 -22  13   2       50.98       58.67      5.83 o 
 -21  13   2       64.47       64.14      6.01 o 
 -20  13   2        3.07        5.01      4.16 o 
 -19  13   2      369.73      408.85     11.53 o 
 -18  13   2       83.02       87.38      5.75 o 
 -17  13   2      113.32      105.74      6.10 o 
 -16  13   2        0.00       -3.37      3.37 o 
 -15  13   2      107.33       99.66      5.61 o 
 -14  13   2      302.16      297.05     11.52 o 
 -13  13   2      592.77      580.34     16.06 o 
 -12  13   2      150.07      151.76      6.32 o 
 -11  13   2       39.01       30.39      4.14 o 
 -10  13   2       62.91       62.02      4.97 o 
  -9  13   2       34.26       44.10      3.26 o 
  -8  13   2      168.38      194.09      8.48 o 
  -7  13   2      466.86      445.80      8.70 o 
  -6  13   2       71.56       63.64      3.02 o 
  -5  13   2       11.87        6.75      2.12 o 
  -4  13   2        0.13        3.47      1.86 o 
  -3  13   2      964.54      905.18     17.39 o 
  -2  13   2       87.20      102.09      5.77 o 
  -1  13   2      342.17      423.11      8.48 o 
   0  13   2       46.71       70.61      3.28 o 
   1  13   2      635.83      676.73     16.26 o 
   2  13   2       15.64       19.09      2.39 o 
   3  13   2      398.20      444.18     10.52 o 
   4  13   2       66.58       78.63      4.36 o 
   5  13   2      896.78      865.89     16.63 o 
   6  13   2       11.96       10.95      2.40 o 
   7  13   2      150.55      164.62      5.87 o 
   8  13   2       99.21      124.54      5.27 o 
   9  13   2       47.43       59.15      3.92 o 
  10  13   2      224.90      219.72      8.07 o 
  11  13   2        7.36        8.23      2.94 o 
  12  13   2       62.40       56.29      3.97 o 
  13  13   2        5.09       -0.20      2.48 o 
  14  13   2        4.79        1.40      3.59 o 
  15  13   2      294.79      315.02     11.10 o 
  16  13   2      278.89      316.99     11.43 o 
  17  13   2       43.92       51.66      6.06 o 
  18  13   2       55.26       52.91      5.35 o 
  19  13   2        0.44        0.22      3.88 o 
  20  13   2      111.47      125.72      8.80 o 
  21  13   2       18.16       17.24      6.35 o 
  22  13   2       30.29       38.86      8.00 o 
 -22  14   2        1.22       -5.44      5.44 o 
 -21  14   2       30.34       34.12      4.93 o 
 -20  14   2        0.02       -0.95      4.03 o 
 -19  14   2       29.80       31.11      4.78 o 
 -18  14   2      324.17      302.34      9.70 o 
 -17  14   2        9.12        6.85      3.83 o 
 -16  14   2       67.21       69.95      5.19 o 
 -15  14   2       26.52       37.60      4.62 o 
 -14  14   2        9.14       11.05      3.66 o 
 -13  14   2       39.95       38.92      4.10 o 
 -12  14   2      304.46      285.71      8.44 o 
 -11  14   2        1.77        8.51      3.48 o 
 -10  14   2      130.05      174.86     10.51 o 
  -9  14   2      637.44      598.37     13.24 o 
  -8  14   2      516.80      503.25     10.57 o 
  -7  14   2      130.89      115.40      4.54 o 
  -6  14   2       27.40       39.43      3.15 o 
  -5  14   2       27.69       32.38      2.90 o 
  -4  14   2      570.55      576.43     12.16 o 
  -3  14   2       36.18       48.43      4.88 o 
  -2  14   2      439.82      403.84     10.48 o 
  -1  14   2      878.52      945.79     16.68 o 
   0  14   2      206.35      211.01      5.39 o 
   1  14   2        6.01       10.72      2.65 o 
   2  14   2       29.00       36.55      3.04 o 
   3  14   2      161.02      161.51      7.72 o 
   4  14   2      238.57      240.87     14.01 o 
   5  14   2      344.80      350.67      9.92 o 
   6  14   2      340.14      268.25     10.51 o 
   7  14   2      567.40      566.46     12.59 o 
   8  14   2        0.39       14.08      2.84 o 
   9  14   2      100.63       69.42      4.59 o 
  10  14   2       45.36       55.39      4.01 o 
  11  14   2       36.78       33.33      3.73 o 
  12  14   2       24.01       29.29      3.74 o 
  13  14   2        0.02       -0.03      2.75 o 
  14  14   2        0.43       -1.63      3.56 o 
  15  14   2        2.30        3.88      3.96 o 
  16  14   2       64.38       58.28      7.92 o 
  17  14   2      169.67      171.26      9.74 o 
  18  14   2      180.21      170.87      9.62 o 
  19  14   2        6.08       13.94      5.23 o 
  20  14   2       18.36       17.90      5.63 o 
  21  14   2       34.14       41.64      7.10 o 
 -22  15   2       23.68       26.11      7.12 o 
 -21  15   2       39.59       37.40      5.08 o 
 -20  15   2        3.38        7.09      4.21 o 
 -19  15   2      361.69      385.29     11.34 o 
 -18  15   2       53.68       62.79      5.40 o 
 -17  15   2        3.24        0.45      3.75 o 
 -16  15   2       25.06       25.77      4.20 o 
 -15  15   2       70.77       61.26      5.08 o 
 -14  15   2       30.62       26.81      4.04 o 
 -13  15   2       18.58       24.88      4.22 o 
 -12  15   2      874.32      838.98     17.71 o 
 -11  15   2      396.41      384.46     10.11 o 
 -10  15   2      241.88      255.12      7.94 o 
  -9  15   2        7.00        8.65      3.00 o 
  -8  15   2      331.81      333.77      8.88 o 
  -7  15   2        0.67        2.00      2.24 o 
  -6  15   2       61.43       61.29      3.65 o 
  -5  15   2      708.70      654.30     12.67 o 
  -4  15   2       37.83       41.79      3.88 o 
  -3  15   2      112.57      121.23      4.48 o 
  -2  15   2      251.85      272.29      7.72 o 
  -1  15   2      878.84      943.27     16.85 o 
   0  15   2       27.84       43.98      3.63 o 
   1  15   2      587.57      566.09     12.97 o 
   2  15   2        3.38       11.06      2.56 o 
   3  15   2       85.37       77.64      3.98 o 
   4  15   2       24.74       24.74      2.90 o 
   5  15   2        3.27        7.07      2.53 o 
   6  15   2        8.68       18.28      4.22 o 
   7  15   2       67.78       53.30      4.04 o 
   8  15   2        0.01        4.74      2.61 o 
   9  15   2        3.50       13.09      2.89 o 
  10  15   2       66.95       59.87      4.18 o 
  11  15   2       68.69       71.27      6.03 o 
  12  15   2       40.92       36.28      4.14 o 
  13  15   2       36.62       46.87      4.12 o 
  14  15   2      110.39      160.04     11.42 o 
  15  15   2        1.04        8.86      4.09 o 
  16  15   2       47.08       46.67      5.63 o 
  17  15   2       31.12       42.31      5.87 o 
  18  15   2       39.40       37.81      6.84 o 
  19  15   2      179.95      172.72      9.79 o 
  20  15   2       23.25       21.48      5.66 o 
  21  15   2        4.50        7.08      5.83 o 
 -21  16   2       98.36       84.99      7.38 o 
 -20  16   2        2.13        7.58      4.40 o 
 -19  16   2      111.06      117.00      6.80 o 
 -18  16   2        1.99        0.62      3.90 o 
 -17  16   2        0.06       -3.72      3.72 o 
 -16  16   2       68.06       71.53      5.43 o 
 -15  16   2      104.68      116.56      6.31 o 
 -14  16   2       79.95       82.03      5.53 o 
 -13  16   2        1.94        4.49      3.40 o 
 -12  16   2       15.86       17.29      3.90 o 
 -11  16   2      865.57      811.09     17.31 o 
 -10  16   2       71.44       69.54      5.64 o 
  -9  16   2       93.29       84.39      4.91 o 
  -8  16   2      183.26      164.12      8.72 o 
  -7  16   2        7.93       10.27      3.03 o 
  -6  16   2     1135.30     1071.74     20.99 o 
  -5  16   2      288.69      271.66      9.34 o 
  -4  16   2      119.39      111.13      6.58 o 
  -3  16   2      659.59      602.17     11.93 o 
  -2  16   2      106.87      123.43      5.30 o 
  -1  16   2      137.02      152.29      6.40 o 
   0  16   2      109.51      123.40      7.69 o 
   1  16   2       18.67       23.11      3.04 o 
   2  16   2        0.07        3.66      2.44 o 
   3  16   2       49.96       45.87      3.87 o 
   4  16   2       64.45       68.71      4.98 o 
   5  16   2       11.90       24.71      4.47 o 
   6  16   2       76.38       77.52      6.07 o 
   7  16   2       46.55       51.56      7.28 o 
   8  16   2        0.96        0.44      2.54 o 
   9  16   2       61.19       60.28      4.29 o 
  10  16   2      174.63      158.63      6.35 o 
  11  16   2        4.29        6.79      3.06 o 
  12  16   2      158.17      162.77      7.39 o 
  13  16   2      139.40      138.51      6.41 o 
  14  16   2        2.14        2.82      3.88 o 
  15  16   2      117.82      143.82     10.58 o 
  16  16   2        7.59       21.40      5.80 o 
  17  16   2       41.18       51.98      7.25 o 
  18  16   2       23.39       48.56      7.20 o 
  19  16   2      189.78      205.58     10.78 o 
  20  16   2        0.25        8.58      7.25 o 
 -21  17   2        8.74        7.17      7.13 o 
 -20  17   2      140.85      124.98      7.06 o 
 -19  17   2        2.47        6.62      4.32 o 
 -18  17   2        3.21        4.40      4.13 o 
 -17  17   2        1.62        2.29      4.52 o 
 -16  17   2        0.33       -4.28      4.49 o 
 -15  17   2        5.42        6.36      3.78 o 
 -14  17   2        2.19        2.79      3.86 o 
 -13  17   2        3.14        7.53      3.74 o 
 -12  17   2      219.41      226.79      8.02 o 
 -11  17   2       19.92       21.07      3.92 o 
 -10  17   2       23.11       19.49      3.53 o 
  -9  17   2       32.62       32.76      3.82 o 
  -8  17   2       46.09       46.26      4.01 o 
  -7  17   2        6.61        7.64      2.98 o 
  -6  17   2      191.71      181.53      6.54 o 
  -5  17   2      923.53      855.35     17.36 o 
  -4  17   2      236.36      207.16      8.09 o 
  -3  17   2      316.53      298.20      7.49 o 
  -2  17   2      701.77      702.06     14.74 o 
  -1  17   2      346.20      304.21     16.06 o 
   0  17   2      144.45      143.15      5.61 o 
   1  17   2      183.90      172.98      8.36 o 
   2  17   2       25.20       26.28      3.16 o 
   3  17   2      118.36      112.18      8.32 o 
   4  17   2      772.46      796.09     21.10 o 
   5  17   2      107.45      105.68      5.15 o 
   6  17   2      144.54      131.90      5.30 o 
   7  17   2      427.81      400.20     17.74 o 
   8  17   2        3.18        6.05      3.63 o 
   9  17   2      102.90      112.15      5.62 o 
  10  17   2       29.62       32.33      3.89 o 
  11  17   2       65.15       66.38      5.81 o 
  12  17   2        0.38       -3.35      3.35 o 
  13  17   2       52.69       59.69      4.69 o 
  14  17   2       48.73       54.38      6.56 o 
  15  17   2        0.99        5.99      5.11 o 
  16  17   2       19.39       28.53      6.20 o 
  17  17   2        0.12       12.91      6.83 o 
  18  17   2      278.13      278.77     13.37 o 
  19  17   2       10.74       21.74      5.76 o 
  20  17   2        3.95        8.67      7.24 o 
 -20  18   2        6.13        6.60      6.70 o 
 -19  18   2       40.12       42.55      5.18 o 
 -18  18   2       65.87       65.76      5.71 o 
 -17  18   2       23.72       24.27      4.62 o 
 -16  18   2        7.49        8.16      4.44 o 
 -15  18   2        5.96        7.69      4.31 o 
 -14  18   2       99.32       83.77      5.76 o 
 -13  18   2       61.64       64.30      5.10 o 
 -12  18   2       51.73       59.93      4.92 o 
 -11  18   2       33.65       25.20      3.96 o 
 -10  18   2      348.77      323.43     10.78 o 
  -9  18   2      551.56      551.05     13.07 o 
  -8  18   2      207.71      193.89      7.16 o 
  -7  18   2       10.57        7.55      3.24 o 
  -6  18   2      258.04      246.77      7.65 o 
  -5  18   2       81.71       97.25      5.02 o 
  -4  18   2        9.85       13.06      3.00 o 
  -3  18   2      386.65      351.21      9.20 o 
  -2  18   2     1458.24     1428.30     26.93 o 
  -1  18   2       67.81       86.44      4.66 o 
   0  18   2        0.03        4.12      2.70 o 
   1  18   2      301.26      306.14     16.98 o 
   2  18   2        9.12        9.60      2.76 o 
   3  18   2       15.95       16.84      3.12 o 
   4  18   2      727.78      699.16     16.09 o 
   5  18   2       46.56       55.19      3.89 o 
   6  18   2       31.22       28.93      2.97 o 
   7  18   2       15.76       17.77      4.07 o 
   8  18   2        2.48        7.53      4.05 o 
   9  18   2       82.00       91.08      8.03 o 
  10  18   2       33.23       44.69      4.25 o 
  11  18   2      111.72      106.53      6.42 o 
  12  18   2        1.70        1.85      3.58 o 
  13  18   2       72.54       85.89      5.91 o 
  14  18   2       62.48       62.31      7.12 o 
  15  18   2      128.05      132.89      9.47 o 
  16  18   2      116.41      132.23      9.78 o 
  17  18   2        2.20       -3.54      5.18 o 
  18  18   2       84.05       69.76      8.30 o 
  19  18   2       67.15       63.24     13.87 o 
 -19  19   2       52.36       48.31      5.44 o 
 -18  19   2       63.22       54.22      5.54 o 
 -17  19   2        7.90        7.19      4.33 o 
 -16  19   2        9.99        9.55      4.31 o 
 -15  19   2       81.37       93.93      6.18 o 
 -14  19   2      289.77      286.54      9.42 o 
 -13  19   2       30.05       32.75      4.54 o 
 -12  19   2      226.51      240.15      8.46 o 
 -11  19   2        1.97        1.54      3.41 o 
 -10  19   2       29.36       28.88      4.12 o 
  -9  19   2      219.05      207.92      7.51 o 
  -8  19   2        3.67        4.97      3.35 o 
  -7  19   2       19.14       22.58      3.73 o 
  -6  19   2       81.31       75.41      4.81 o 
  -5  19   2      395.39      416.19     11.57 o 
  -4  19   2      141.32      119.07      6.12 o 
  -3  19   2       27.88       27.79      3.89 o 
  -2  19   2        0.27        7.86      3.23 o 
  -1  19   2      426.41      408.16     10.14 o 
   0  19   2       23.42       23.99      3.32 o 
   1  19   2       63.90       68.32      4.74 o 
   2  19   2        0.78       -2.60      2.94 o 
   3  19   2       13.15       23.26      3.49 o 
   4  19   2       46.56       42.87      3.83 o 
   5  19   2        6.36        7.48      2.82 o 
   6  19   2        0.28       -0.49      3.42 o 
   7  19   2      247.05      241.71      9.76 o 
   8  19   2      135.42      130.27      7.55 o 
   9  19   2       76.56       75.84      6.26 o 
  10  19   2       12.61       14.53      4.51 o 
  11  19   2        9.54        7.55      4.22 o 
  12  19   2       15.11       10.37      3.87 o 
  13  19   2      143.35      147.44      8.23 o 
  14  19   2      336.71      388.99     15.10 o 
  15  19   2      177.52      166.60     12.82 o 
  16  19   2       28.07       32.18      6.61 o 
  17  19   2      107.80      133.58     10.10 o 
  18  19   2        7.98      -14.68     14.68 o 
 -18  20   2       20.51       29.42      5.01 o 
 -17  20   2       47.17       60.91      5.69 o 
 -16  20   2        2.24        1.51      4.13 o 
 -15  20   2       67.41       72.20      5.87 o 
 -14  20   2      273.41      268.98     10.33 o 
 -13  20   2      432.20      416.57     11.63 o 
 -12  20   2       27.64       41.89      4.78 o 
 -11  20   2        0.10       -3.38      3.38 o 
 -10  20   2       51.42       51.49      4.70 o 
  -9  20   2        1.14        4.38      3.36 o 
  -8  20   2        4.38        6.50      3.34 o 
  -7  20   2      108.13      120.95      6.06 o 
  -6  20   2       44.91       43.58      4.65 o 
  -5  20   2       80.53       89.28      5.77 o 
  -4  20   2        3.71       -0.71      3.41 o 
  -3  20   2       91.83       93.68      5.71 o 
  -2  20   2      644.24      641.92     17.72 o 
  -1  20   2        0.88        3.67      3.49 o 
   0  20   2       38.62       49.33      4.04 o 
   1  20   2      359.70      358.58      9.46 o 
   2  20   2      259.19      252.98      7.71 o 
   3  20   2      115.92      106.59      5.72 o 
   4  20   2      320.64      327.41      9.66 o 
   5  20   2        1.98        6.86      2.97 o 
   6  20   2        0.87        2.69      4.02 o 
   7  20   2       52.01       45.10     10.64 o 
   8  20   2      262.09      251.06     10.39 o 
   9  20   2      113.26      126.41      7.78 o 
  10  20   2       91.63       86.39      6.84 o 
  11  20   2      179.12      191.04      9.44 o 
  12  20   2       55.49       62.77      6.10 o 
  13  20   2       25.19       12.91      9.36 o 
  14  20   2        7.51        0.81     10.60 o 
  15  20   2        5.43        6.63      6.15 o 
  16  20   2       22.69       36.50      9.61 o 
  17  20   2       16.90       24.60     16.13 o 
 -18  21   2      151.38      170.04      8.53 o 
 -17  21   2        3.09       -3.39      4.24 o 
 -16  21   2        2.62        1.03      4.26 o 
 -15  21   2       88.22       95.55      6.49 o 
 -14  21   2      230.19      235.22      9.09 o 
 -13  21   2       52.24       54.00      5.26 o 
 -12  21   2        0.85       -2.77      3.68 o 
 -11  21   2       22.72       15.94      4.03 o 
 -10  21   2      137.20      126.82      7.45 o 
  -9  21   2        9.69       13.25      4.09 o 
  -8  21   2       49.93       43.59      4.90 o 
  -7  21   2       42.15       48.49      5.45 o 
  -6  21   2        0.99        1.02      3.58 o 
  -5  21   2       53.12       30.75      4.41 o 
  -4  21   2        0.03        2.84      3.51 o 
  -3  21   2        5.49       11.18      3.72 o 
  -2  21   2      277.75      310.47      9.89 o 
  -1  21   2       25.81       28.43      4.16 o 
   0  21   2      185.61      180.95      7.45 o 
   1  21   2      131.63      132.25      6.42 o 
   2  21   2       69.29       64.60      4.95 o 
   3  21   2        3.20        1.76      3.11 o 
   4  21   2        2.39        5.51      3.14 o 
   5  21   2       24.97       25.44      3.53 o 
   6  21   2       41.36       33.67      5.19 o 
   7  21   2        1.64        2.98      4.31 o 
   8  21   2       47.95       35.29      5.42 o 
   9  21   2      218.30      222.25     10.18 o 
  10  21   2        8.94        4.25      4.49 o 
  11  21   2       23.91       20.92      5.10 o 
  12  21   2      111.58      115.54      7.78 o 
  13  21   2      243.06      276.89     14.81 o 
  14  21   2       27.23       41.76      8.62 o 
  15  21   2        3.82      -11.52     11.52 o 
  16  21   2       95.47      134.70     23.24 o 
  17  21   2        0.51      -12.19     12.19 o 
 -17  22   2        6.73        2.53      4.66 o 
 -16  22   2       15.30       17.34      4.83 o 
 -15  22   2       20.94       26.95      4.91 o 
 -14  22   2        7.52        1.62      4.19 o 
 -13  22   2      186.45      204.10      8.38 o 
 -12  22   2      158.63      182.94      7.94 o 
 -11  22   2       66.93       74.25      5.66 o 
 -10  22   2       27.57       18.75      4.20 o 
  -9  22   2       20.69       18.19      4.44 o 
  -8  22   2       48.89       46.00      7.12 o 
  -7  22   2       60.77       52.32      5.18 o 
  -6  22   2       47.76       41.67      4.91 o 
  -5  22   2       25.81       24.57      4.41 o 
  -4  22   2        8.87       10.90      3.97 o 
  -3  22   2       26.41       26.90      4.42 o 
  -2  22   2       27.87       35.74      4.64 o 
  -1  22   2        1.41        1.97      3.64 o 
   0  22   2       49.25       35.96      5.02 o 
   1  22   2       16.58       11.06      3.78 o 
   2  22   2       15.08       30.82      4.48 o 
   3  22   2       54.51       57.94      5.15 o 
   4  22   2       33.67       24.75      5.05 o 
   5  22   2        2.94       14.61      4.55 o 
   6  22   2       53.34       47.40      5.83 o 
   7  22   2      203.11      222.59     10.24 o 
   8  22   2        0.65        5.28      4.70 o 
   9  22   2      121.09      129.44      8.30 o 
  10  22   2       11.96       12.31      4.84 o 
  11  22   2      106.52       99.10      8.31 o 
  12  22   2        9.84       10.96      5.11 o 
  13  22   2        5.30        7.03      8.11 o 
  14  22   2       37.16       23.43     15.07 o 
  15  22   2       78.75       46.76     17.68 o 
  16  22   2       81.40       46.79     17.72 o 
 -15  23   2       34.88       43.31      5.45 o 
 -14  23   2        8.68        9.44      4.47 o 
 -13  23   2        8.90        7.09      4.38 o 
 -12  23   2       11.06        4.07      4.00 o 
 -11  23   2       14.95        9.07      4.55 o 
 -10  23   2      124.75      120.94      7.34 o 
  -9  23   2        6.65        3.38      4.29 o 
  -8  23   2       15.65       11.49      4.32 o 
  -7  23   2        0.05        4.50      4.45 o 
  -6  23   2        2.01       -3.80      3.80 o 
  -5  23   2       20.82       25.97      4.55 o 
  -4  23   2        4.29        5.13      3.92 o 
  -3  23   2      193.70      193.35      8.29 o 
  -2  23   2       91.63       95.61      6.14 o 
  -1  23   2       10.57       11.85      3.95 o 
   0  23   2        1.27       -0.59      4.08 o 
   1  23   2       39.15       48.69      5.58 o 
   2  23   2       36.19       51.10      7.36 o 
   3  23   2        1.05        6.24      3.81 o 
   4  23   2      158.02      143.80      9.65 o 
   5  23   2       86.35       94.30      9.72 o 
   6  23   2      242.95      235.11     13.32 o 
   7  23   2       92.03       76.74      6.92 o 
   8  23   2        0.01        1.57      4.50 o 
   9  23   2      127.08      120.76      8.32 o 
  10  23   2      330.99      331.34     12.77 o 
  11  23   2      106.86      116.34      8.09 o 
  12  23   2       95.25       84.72      8.13 o 
  13  23   2      241.26      211.91     18.35 o 
  14  23   2       13.64        5.01     12.62 o 
  15  23   2       15.18       17.40     14.36 o 
 -14  24   2       20.07       26.86      5.11 o 
 -13  24   2       28.75       37.42      5.58 o 
 -12  24   2       93.63       87.96      7.83 o 
 -11  24   2       34.11       32.78      5.33 o 
 -10  24   2        0.26        4.14      4.42 o 
  -9  24   2       48.43       41.71      5.40 o 
  -8  24   2       47.81       39.48      5.25 o 
  -7  24   2       14.33       13.93      4.45 o 
  -6  24   2       98.94       84.84      6.26 o 
  -5  24   2       27.54       28.23      4.80 o 
  -4  24   2       60.91       62.12      5.64 o 
  -3  24   2       15.73       12.00      4.31 o 
  -2  24   2      261.59      265.95      9.60 o 
  -1  24   2       12.62       11.20      4.17 o 
   0  24   2       43.29       41.42      4.83 o 
   1  24   2      153.34      157.24      7.52 o 
   2  24   2       25.04       35.72      4.61 o 
   3  24   2       11.23       13.49      4.01 o 
   4  24   2        6.82       -0.18      5.12 o 
   5  24   2       51.52       41.43      8.40 o 
   6  24   2      196.86      199.45     14.63 o 
   7  24   2      135.69      112.68      9.10 o 
   8  24   2        9.93       23.17      5.58 o 
   9  24   2        0.05        8.90      5.18 o 
  10  24   2       60.81       86.92      7.42 o 
  11  24   2        1.73        7.87      6.23 o 
  12  24   2        0.19        5.60      8.56 o 
  13  24   2       11.26        2.87      8.74 o 
 -13  25   2        6.62        1.00      5.22 o 
 -12  25   2        1.13        4.52      4.72 o 
 -11  25   2       12.11        4.36      4.76 o 
 -10  25   2        0.02       -4.39      4.39 o 
  -9  25   2        0.73       -0.61      4.36 o 
  -8  25   2        2.46        8.02      4.53 o 
  -7  25   2        0.14        1.63      4.22 o 
  -6  25   2        1.49       -4.07      4.07 o 
  -5  25   2       36.83       26.18      4.87 o 
  -4  25   2        7.19        0.94      4.07 o 
  -3  25   2       14.33       16.25      4.47 o 
  -2  25   2        0.56       -2.45      3.88 o 
  -1  25   2       17.63       13.83      4.92 o 
   0  25   2       17.79       20.91      5.32 o 
   1  25   2        0.73        0.81      3.79 o 
   2  25   2      109.37      111.83      6.34 o 
   3  25   2       34.95       34.61      6.85 o 
   4  25   2        0.23        3.57      5.47 o 
   5  25   2       16.30       22.95      6.41 o 
   6  25   2      191.18      161.90     10.75 o 
   7  25   2       12.50       14.89      6.17 o 
   8  25   2        2.92        5.54      5.79 o 
   9  25   2      140.70      122.80     11.41 o 
  10  25   2      515.62      554.01     23.46 o 
  11  25   2       69.20       80.97      8.44 o 
  12  25   2        3.61       10.22      8.75 o 
 -11  26   2        1.22       -2.25      4.73 o 
 -10  26   2        6.10        1.32      5.49 o 
  -9  26   2       13.20        8.36      4.82 o 
  -8  26   2        2.15        0.24      4.57 o 
  -7  26   2        1.84       -2.87      4.32 o 
  -6  26   2        0.00       -3.90      4.14 o 
  -5  26   2        1.62       -2.05      4.17 o 
  -4  26   2        2.43       -0.83      4.22 o 
  -3  26   2       38.61       30.90      4.99 o 
  -2  26   2       98.61       90.53      6.50 o 
  -1  26   2        1.14        2.18      4.11 o 
   0  26   2        0.00        2.95      4.03 o 
   1  26   2      317.00      302.00     13.33 o 
   2  26   2       27.78       27.91      6.97 o 
   3  26   2       78.29       88.32      8.73 o 
   4  26   2       68.19       83.31      8.69 o 
   5  26   2        1.16       -4.18      5.61 o 
   6  26   2       12.01       11.40      6.15 o 
   7  26   2       29.88       30.12      8.48 o 
   8  26   2       24.67       27.90      8.38 o 
   9  26   2        0.30        0.06      7.28 o 
  10  26   2      189.14      203.54     23.05 o 
  -9  27   2       11.67       14.45      5.04 o 
  -8  27   2       14.93       13.67      5.05 o 
  -7  27   2       37.71       43.18      5.60 o 
  -6  27   2        0.11       -4.46      4.46 o 
  -5  27   2       17.91       11.92      4.71 o 
  -4  27   2        4.10        5.60      4.57 o 
  -3  27   2        1.79        3.21      4.45 o 
  -2  27   2       35.25       32.98      5.14 o 
  -1  27   2        0.08        1.90      4.12 o 
   0  27   2       23.74       26.11      4.80 o 
   1  27   2        9.01       12.71      5.64 o 
   2  27   2       38.38       27.37      6.04 o 
   3  27   2       71.99       82.49     10.99 o 
   4  27   2       13.55       17.03      6.66 o 
   5  27   2        8.45        9.08      7.86 o 
   6  27   2       14.73       10.39      8.02 o 
   7  27   2        2.70       13.62      8.04 o 
   8  27   2       41.23       23.91      8.30 o 
  -6  28   2        0.55        1.09      4.62 o 
  -5  28   2        3.34        1.23      5.22 o 
  -4  28   2        6.77       -0.90      4.72 o 
  -3  28   2       30.01       33.85      5.38 o 
  -2  28   2       12.28        5.24      4.41 o 
  -1  28   2        0.01        0.14      5.29 o 
   0  28   2        0.68        2.55      5.17 o 
   1  28   2        1.04        1.64      5.35 o 
   2  28   2        1.42        0.32      5.35 o 
   3  28   2       11.05        9.86      6.65 o 
   4  28   2      115.02      125.82     12.34 o 
   5  28   2       23.22       16.54      8.16 o 
 -26   1   3      579.32      621.99     23.76 o 
 -25   1   3        5.65        2.63      6.73 o 
 -24   1   3      347.29      351.84     12.06 o 
 -23   1   3      114.91      117.65      7.50 o 
 -22   1   3        3.63        1.22      4.19 o 
 -21   1   3      292.25      271.02      9.25 o 
 -20   1   3        5.91        4.57      3.84 o 
 -19   1   3      167.92      161.20      7.20 o 
 -18   1   3       17.05       12.25      3.63 o 
 -17   1   3       71.16       71.32      4.83 o 
 -16   1   3      172.08      193.59      7.11 o 
 -15   1   3        0.86        6.81      3.12 o 
 -14   1   3       93.46      116.52     12.34 o 
 -13   1   3      364.16      277.12      7.80 o 
 -12   1   3      278.24      271.08      6.35 o 
 -11   1   3       20.63       17.33      2.13 o 
 -10   1   3       47.96       55.86      3.28 o 
  -9   1   3        5.54        9.10      2.74 o 
  -8   1   3     2592.78     2708.17     66.68 o 
  -7   1   3      542.86      740.71     17.11 o 
  -6   1   3     1734.80     1786.76     45.09 o 
  -5   1   3       22.74       34.09      5.01 o 
  -4   1   3       23.79       31.76      1.82 o 
  -3   1   3       28.55       62.13      3.70 o 
  -2   1   3        3.56       13.94      1.99 o 
  -1   1   3      312.94      229.59      8.98 o 
   0   1   3       12.73       25.55      5.99 o 
   1   1   3     1670.66     1569.68     39.47 o 
   2   1   3      320.37      350.73     16.34 o 
   3   1   3       65.90       62.76      4.39 o 
   4   1   3      648.63      512.94     18.16 o 
   5   1   3      102.63       69.59      3.80 o 
   6   1   3     1730.87     1514.99     30.41 o 
   7   1   3      110.40       64.83      3.20 o 
   8   1   3     1064.13      986.82     18.80 o 
   9   1   3      178.25      152.07      6.17 o 
  10   1   3      667.59      600.47     25.27 o 
  11   1   3     3371.97     3107.45     94.60 o 
  12   1   3      202.90      167.79      6.48 o 
  13   1   3     1847.63     1800.78     33.05 o 
  14   1   3        0.76        6.15      2.75 o 
  15   1   3        5.87        9.85      2.92 o 
  16   1   3      359.63      337.92      9.49 o 
  17   1   3      164.70      221.60      8.65 o 
  18   1   3       27.24       30.40      5.04 o 
  19   1   3       34.61       34.68      4.99 o 
  20   1   3       76.93       86.72      7.46 o 
  21   1   3      196.23      203.19     11.02 o 
  22   1   3        0.42        3.18      4.82 o 
  23   1   3        6.83        5.04      5.40 o 
  24   1   3      141.76      134.50     10.31 o 
 -26   2   3      358.22      412.61     34.30 o 
 -25   2   3       57.35       50.73      6.84 o 
 -24   2   3       41.35       36.88      6.38 o 
 -23   2   3        5.90        0.66      4.57 o 
 -22   2   3       65.34       53.69      5.90 o 
 -21   2   3       12.63        5.63      4.11 o 
 -20   2   3      104.71      100.76      6.16 o 
 -19   2   3      159.52      134.20      6.63 o 
 -18   2   3        0.02       -3.48      3.92 o 
 -17   2   3      253.07      248.71      8.15 o 
 -16   2   3      431.92      401.21     10.71 o 
 -15   2   3       66.26       40.96      4.00 o 
 -14   2   3      387.87      432.31     11.01 o 
 -13   2   3        3.33        7.16      2.61 o 
 -12   2   3       79.12       78.99      3.82 o 
 -11   2   3      101.11      117.30      4.29 o 
 -10   2   3      251.87      266.93      7.68 o 
  -9   2   3       16.66       42.10      7.12 o 
  -8   2   3     1766.29     1757.67     44.96 o 
  -7   2   3       26.18       42.60      5.24 o 
  -6   2   3      906.66      800.04     25.96 o 
  -5   2   3       85.97       83.75      4.94 o 
  -4   2   3     1215.79     1250.82     31.64 o 
  -3   2   3     1758.14     1749.92     53.69 o 
  -2   2   3      288.59      218.72      8.63 o 
  -1   2   3        1.62       30.05      5.09 o 
   0   2   3      256.36      329.37     15.17 o 
   1   2   3      209.18      221.62      7.85 o 
   2   2   3        8.74       34.26      3.13 o 
   3   2   3     5326.87     5011.77    151.22 o 
   4   2   3     2183.13     2203.01     68.29 o 
   5   2   3      132.03      140.34      6.05 o 
   6   2   3       71.28       90.67      5.41 o 
   7   2   3      295.96      341.81      8.48 o 
   8   2   3      663.32      777.91     16.64 o 
   9   2   3      373.87      383.12     14.87 o 
  10   2   3       44.79       69.19      5.22 o 
  11   2   3       89.65       86.52      6.38 o 
  12   2   3      120.34      124.68      4.77 o 
  13   2   3     1166.61     1124.74     21.73 o 
  14   2   3      102.85      132.71      7.23 o 
  15   2   3      414.78      408.82     10.43 o 
  16   2   3      138.41      123.23      6.59 o 
  17   2   3      113.43      133.73      7.19 o 
  18   2   3       25.44       28.04      4.42 o 
  19   2   3      278.06      281.05     10.20 o 
  20   2   3       50.53       67.88      6.10 o 
  21   2   3       24.66       25.26      5.73 o 
  22   2   3       55.63       70.08      7.75 o 
  23   2   3        0.04        2.01      5.26 o 
  24   2   3       69.34       72.38      8.53 o 
 -25   3   3      216.37      212.15     10.69 o 
 -24   3   3       77.31       71.94      7.19 o 
 -23   3   3       86.16       74.12      7.15 o 
 -22   3   3        6.69        8.32      5.64 o 
 -21   3   3        0.12       -4.06      4.06 o 
 -20   3   3        3.58        3.63      3.81 o 
 -19   3   3       83.44       69.42      5.21 o 
 -18   3   3      116.07      112.16      6.02 o 
 -17   3   3      213.67      196.38      7.27 o 
 -16   3   3      502.49      473.49     11.66 o 
 -15   3   3       22.02       40.04      4.27 o 
 -14   3   3      381.07      467.08     11.24 o 
 -13   3   3      799.58      755.51     15.70 o 
 -12   3   3        1.78        1.24      2.05 o 
 -11   3   3        0.25        1.50      1.62 o 
 -10   3   3      186.91      165.62      5.38 o 
  -9   3   3      435.82      504.67     18.28 o 
  -8   3   3      299.92      348.33      8.48 o 
  -7   3   3        0.36       25.38      4.91 o 
  -6   3   3      826.43     1009.22     28.87 o 
  -5   3   3       19.61       40.88      4.45 o 
  -4   3   3      125.01      117.72     10.04 o 
  -3   3   3      242.84      155.30      7.07 o 
  -2   3   3      688.02      713.31     23.20 o 
  -1   3   3      436.89      464.16     15.81 o 
   0   3   3     3557.53     3691.84    149.90 o 
   1   3   3        9.47       21.59      3.62 o 
   2   3   3    10967.35    10942.87    462.78 o 
   3   3   3     1437.36     1435.89     63.65 o 
   4   3   3       11.44       28.34      2.51 o 
   5   3   3       62.70       75.36      5.89 o 
   6   3   3       68.49       76.34      7.65 o 
   7   3   3     1001.74      970.33     22.40 o 
   8   3   3       13.53       14.01      6.86 o 
   9   3   3       61.82       63.61      8.42 o 
  10   3   3      258.71      235.42      9.23 o 
  11   3   3      112.33       99.17      6.44 o 
  12   3   3     2648.63     2384.19     40.78 o 
  13   3   3      695.32      697.09     13.76 o 
  14   3   3      463.23      460.99     10.32 o 
  15   3   3      144.28      163.45      7.56 o 
  16   3   3        8.65       11.97      3.83 o 
  17   3   3       30.65       47.53      4.96 o 
  18   3   3       82.88       83.11      6.03 o 
  19   3   3       77.35       88.75      6.50 o 
  20   3   3       97.63      109.05      7.33 o 
  21   3   3      227.21      231.16     10.05 o 
  22   3   3        3.04        4.74      4.94 o 
  23   3   3      243.21      249.02     13.02 o 
  24   3   3       50.26       41.38      7.86 o 
 -25   4   3      202.37      250.48     13.85 o 
 -24   4   3        2.02        7.42      5.47 o 
 -23   4   3      208.51      210.98     10.38 o 
 -22   4   3       15.08        3.58      5.85 o 
 -21   4   3       41.18       44.74      6.03 o 
 -20   4   3        1.88        1.59      3.96 o 
 -19   4   3        0.12       -1.57      3.48 o 
 -18   4   3      238.59      230.39      8.16 o 
 -17   4   3        1.21        6.41      3.22 o 
 -16   4   3      227.18      212.42      7.49 o 
 -15   4   3        0.05        7.69      3.91 o 
 -14   4   3      180.78      254.14      7.84 o 
 -13   4   3      218.33      246.90      7.54 o 
 -12   4   3      332.98      349.16      8.62 o 
 -11   4   3      155.55      157.28      5.36 o 
 -10   4   3      422.88      377.81      9.40 o 
  -9   4   3      311.99      367.95      9.05 o 
  -8   4   3     1238.68     1393.27     25.34 o 
  -7   4   3       11.86       26.26      4.82 o 
  -6   4   3     3168.75     3076.64     53.16 o 
  -5   4   3      105.07      128.61      9.17 o 
  -4   4   3      138.67      173.19     11.67 o 
  -3   4   3      766.72      747.53     34.63 o 
  -2   4   3     2240.26     2312.74     98.47 o 
  -1   4   3        1.57        7.36      3.22 o 
   0   4   3    10578.40    10863.95    321.23 o 
   1   4   3     2341.09     2282.27     68.84 o 
   2   4   3     6483.98     6679.52    198.29 o 
   3   4   3     4969.37     4997.50    120.49 o 
   4   4   3      170.35      153.42     10.29 o 
   5   4   3       35.28       45.66      3.81 o 
   6   4   3      477.95      511.93     17.60 o 
   7   4   3      433.91      357.55     14.91 o 
   8   4   3      401.22      394.82     16.06 o 
   9   4   3        2.66        1.29      5.03 o 
  10   4   3        7.60       12.74      4.53 o 
  11   4   3       19.51       28.00      4.16 o 
  12   4   3      504.05      502.29     11.59 o 
  13   4   3      413.18      399.42     10.09 o 
  14   4   3     1404.04     1356.63     45.33 o 
  15   4   3      152.89      172.11      7.37 o 
  16   4   3        8.20       12.62      6.06 o 
  17   4   3      707.24      673.53     17.08 o 
  18   4   3       30.73       31.66      4.74 o 
  19   4   3       61.82       76.79      6.13 o 
  20   4   3      190.74      176.77      8.92 o 
  21   4   3       29.91       39.56      5.53 o 
  22   4   3        1.24        4.98      4.57 o 
  23   4   3       33.24       42.18      7.06 o 
  24   4   3       10.15       20.55      7.02 o 
 -25   5   3      464.70      420.01     14.73 o 
 -24   5   3        1.33        9.59      5.67 o 
 -23   5   3      101.78       91.35      8.50 o 
 -22   5   3       42.34       42.60      6.28 o 
 -21   5   3       32.58       32.77      6.69 o 
 -20   5   3      393.21      343.87     12.47 o 
 -19   5   3       24.38       27.99      4.70 o 
 -18   5   3      291.61      271.62      9.76 o 
 -17   5   3        4.54        4.19      3.25 o 
 -16   5   3     1020.90      880.41     18.49 o 
 -15   5   3        5.59       37.01      3.97 o 
 -14   5   3      642.09      639.52     20.41 o 
 -13   5   3      986.52     1015.44     20.18 o 
 -12   5   3     1854.96     1774.05     40.46 o 
 -11   5   3      322.00      295.09     11.72 o 
 -10   5   3      321.94      265.76      6.77 o 
  -9   5   3       20.15       22.63      2.42 o 
  -8   5   3     1868.67     2120.29     34.67 o 
  -7   5   3       21.16       44.83      2.31 o 
  -6   5   3     5540.43     5392.95     92.11 o 
  -5   5   3      249.31      266.02      6.78 o 
  -4   5   3      736.96      886.55     23.68 o 
  -3   5   3     2873.17     2847.88    121.05 o 
  -2   5   3      331.61      339.16     18.07 o 
  -1   5   3      188.18      151.77     10.23 o 
   0   5   3      898.56      960.77     30.09 o 
   1   5   3      259.06      232.18     17.68 o 
   2   5   3     2362.79     2336.65     58.20 o 
   3   5   3      301.65      308.85     11.28 o 
   4   5   3     4070.71     4489.37    193.00 o 
   5   5   3      848.38      798.26     38.61 o 
   6   5   3      902.78      989.81     47.42 o 
   7   5   3      132.49      110.15      7.82 o 
   8   5   3       29.94       60.25      6.35 o 
   9   5   3       49.63       58.54      8.24 o 
  10   5   3       45.21       22.98      5.30 o 
  11   5   3      224.99      245.47      8.07 o 
  12   5   3     1155.79     1074.98     23.59 o 
  13   5   3     1335.71     1274.74     27.66 o 
  14   5   3      116.46      121.23      5.80 o 
  15   5   3      301.22      309.42     10.16 o 
  16   5   3       51.58       63.24      4.83 o 
  17   5   3      165.33      158.06      7.88 o 
  18   5   3        1.36        4.73      3.90 o 
  19   5   3        2.01        3.85      3.78 o 
  20   5   3      250.23      210.90     11.63 o 
  21   5   3        2.59       11.72      4.52 o 
  22   5   3       27.53       25.45      5.40 o 
  23   5   3       10.08       17.04      5.23 o 
  24   5   3      133.13      142.58     13.51 o 
 -25   6   3       84.12       76.58      6.84 o 
 -24   6   3      296.84      343.50     13.32 o 
 -23   6   3        0.41       -5.05      5.05 o 
 -22   6   3      492.05      484.82     15.91 o 
 -21   6   3        0.79       12.92      6.08 o 
 -20   6   3       69.46       61.02      6.36 o 
 -19   6   3      103.22      109.78      7.55 o 
 -18   6   3        5.87        2.94      3.92 o 
 -17   6   3        0.90        1.36      3.62 o 
 -16   6   3      203.33      210.09      7.45 o 
 -15   6   3      640.08      577.17     13.32 o 
 -14   6   3       24.36       39.61      3.86 o 
 -13   6   3        0.40       16.37      3.50 o 
 -12   6   3       22.48       27.50      3.96 o 
 -11   6   3     2644.78     2656.87     40.32 o 
 -10   6   3       79.64       72.13      3.41 o 
  -9   6   3      304.29      269.90      6.95 o 
  -8   6   3       33.84       28.16      2.13 o 
  -7   6   3      289.42      297.94      6.55 o 
  -6   6   3      111.65      139.11      4.81 o 
  -5   6   3     1705.98     1938.96     34.01 o 
  -4   6   3     1151.79     1185.11     26.26 o 
  -3   6   3        2.75       11.31      2.33 o 
  -2   6   3      296.79      454.49     12.71 o 
  -1   6   3      258.11      255.79     16.42 o 
   0   6   3     2574.80     2504.07     62.12 o 
   1   6   3       23.24       29.23      8.13 o 
   2   6   3      317.35      257.46     33.57 o 
   3   6   3     5360.57     4871.33    145.28 o 
   4   6   3     5682.99     5801.46    172.65 o 
   5   6   3      829.16      843.35     40.59 o 
   6   6   3       10.99        7.97      5.78 o 
   7   6   3      464.47      416.44     13.01 o 
   8   6   3       41.86       67.52      8.18 o 
   9   6   3        0.02        6.90      6.07 o 
  10   6   3     1099.71     1032.87     22.37 o 
  11   6   3       57.63       92.09      8.19 o 
  12   6   3       12.59       46.54      9.29 o 
  13   6   3      737.65      681.16     20.74 o 
  14   6   3      268.46      288.37      9.86 o 
  15   6   3      484.73      478.34     12.02 o 
  16   6   3      306.22      315.73      9.58 o 
  17   6   3        0.17        9.03      3.55 o 
  18   6   3      109.16      110.93      6.99 o 
  19   6   3        0.93       10.81      4.08 o 
  20   6   3      109.58      107.00      7.44 o 
  21   6   3       40.13       34.97      5.54 o 
  22   6   3       66.51       68.37      6.82 o 
  23   6   3       57.23       44.26      6.35 o 
  24   6   3        0.12        5.23      7.61 o 
 -25   7   3       17.16        9.03      5.11 o 
 -24   7   3      184.57      190.22      9.26 o 
 -23   7   3      128.82      128.34      8.28 o 
 -22   7   3        7.68        6.87      6.22 o 
 -21   7   3      379.76      381.59     12.22 o 
 -20   7   3       21.79       17.95      4.49 o 
 -19   7   3       11.17       10.13      5.02 o 
 -18   7   3       46.83       60.30      5.24 o 
 -17   7   3        8.06        9.45      3.45 o 
 -16   7   3      104.74       88.18      6.63 o 
 -15   7   3       21.84       38.24      4.21 o 
 -14   7   3      497.69      512.47     11.22 o 
 -13   7   3     4135.53     3851.63     58.36 o 
 -12   7   3        7.95       26.36      3.34 o 
 -11   7   3        3.88        9.30      2.11 o 
 -10   7   3      644.77      628.39     11.25 o 
  -9   7   3       50.96       55.20      3.02 o 
  -8   7   3      481.02      522.90     10.10 o 
  -7   7   3     2673.67     2701.65     40.79 o 
  -6   7   3      698.73      765.60     11.80 o 
  -5   7   3      254.20      292.82      5.87 o 
  -4   7   3     1375.93     1502.40     29.21 o 
  -3   7   3      137.11      166.91      5.11 o 
  -2   7   3     3698.17     3975.81     83.69 o 
  -1   7   3      433.55      584.32     13.56 o 
   0   7   3     1114.11     1147.24     25.10 o 
   1   7   3      994.60      869.34     22.18 o 
   2   7   3     7979.03     8214.62    195.08 o 
   3   7   3      892.65     1086.87     34.04 o 
   4   7   3      348.08      427.79     15.43 o 
   5   7   3     4325.59     4584.69    135.21 o 
   6   7   3      610.61      611.17     17.72 o 
   7   7   3     2141.09     2034.66     51.68 o 
   8   7   3       70.57       69.07      7.28 o 
   9   7   3        4.29        6.39      2.31 o 
  10   7   3      760.31      744.10     17.22 o 
  11   7   3        0.74        5.54      2.85 o 
  12   7   3        6.61       18.89      3.53 o 
  13   7   3        1.41        4.22      3.15 o 
  14   7   3      327.08      320.33     11.60 o 
  15   7   3      186.94      184.60      8.09 o 
  16   7   3      120.15      123.38      7.89 o 
  17   7   3       24.76       24.31      5.02 o 
  18   7   3       28.33       42.06      4.68 o 
  19   7   3       18.06       13.62      4.64 o 
  20   7   3       16.61       16.35      4.80 o 
  21   7   3        7.95       10.96      4.76 o 
  22   7   3        1.76        4.63      4.80 o 
  23   7   3       66.60       66.28      7.17 o 
 -25   8   3      204.76      225.79     10.44 o 
 -24   8   3      151.64      168.33      8.91 o 
 -23   8   3       20.35       15.62      5.10 o 
 -22   8   3       70.17       75.13      6.53 o 
 -21   8   3       95.57       92.65      6.80 o 
 -20   8   3       66.44       72.09      6.08 o 
 -19   8   3      550.44      623.54     16.25 o 
 -18   8   3      196.03      204.74      8.51 o 
 -17   8   3       21.47       20.19      4.35 o 
 -16   8   3       87.53       81.37      5.60 o 
 -15   8   3       40.19       48.80      4.17 o 
 -14   8   3       63.67       66.40      5.60 o 
 -13   8   3     1448.48     1376.90     24.22 o 
 -12   8   3       34.48       68.81      7.54 o 
 -11   8   3      953.55      977.25     17.54 o 
 -10   8   3      204.30      174.46      5.36 o 
  -9   8   3       79.41       57.46      3.72 o 
  -8   8   3      351.83      371.03      7.22 o 
  -7   8   3        6.62        8.51      1.53 o 
  -6   8   3      124.34      149.36      3.48 o 
  -5   8   3      732.99      892.32     15.40 o 
  -4   8   3      140.04      102.89      3.54 o 
  -3   8   3      227.34      226.76      5.16 o 
  -2   8   3     2675.15     2571.07     54.78 o 
  -1   8   3       93.61       97.56      7.58 o 
   0   8   3      125.08       78.77     10.45 o 
   1   8   3       42.08       69.71      5.53 o 
   2   8   3      321.50      322.44      7.93 o 
   3   8   3       37.35       49.04      4.71 o 
   4   8   3        3.14        8.04      2.47 o 
   5   8   3      122.17      103.13      5.70 o 
   6   8   3        0.05        1.37      2.32 o 
   7   8   3        1.57        8.90      4.87 o 
   8   8   3       71.28      107.00      6.53 o 
   9   8   3       42.06       51.96      5.09 o 
  10   8   3       18.30       24.35      3.93 o 
  11   8   3     1008.56     1010.51     22.54 o 
  12   8   3       52.21       58.27      4.88 o 
  13   8   3      217.39      222.29      8.50 o 
  14   8   3       20.63       15.97      3.84 o 
  15   8   3       81.00       71.80      5.65 o 
  16   8   3       86.46       92.59      5.76 o 
  17   8   3       33.88       39.22      4.61 o 
  18   8   3      106.65      134.96      8.15 o 
  19   8   3        3.67        7.41      4.34 o 
  20   8   3      139.90      136.24      8.48 o 
  21   8   3       22.29       17.94      4.99 o 
  22   8   3       12.72       21.84      5.46 o 
  23   8   3       91.21       90.03      7.77 o 
 -24   9   3       25.39       28.78      5.52 o 
 -23   9   3        1.99       -5.10      5.57 o 
 -22   9   3        3.01        7.13      4.81 o 
 -21   9   3       93.84       98.74      6.92 o 
 -20   9   3       36.76       43.77      7.23 o 
 -19   9   3       21.80       20.24      4.55 o 
 -18   9   3       39.43       37.10      4.86 o 
 -17   9   3        0.04       -0.82      3.66 o 
 -16   9   3      458.84      425.19     12.15 o 
 -15   9   3      352.18      320.13      9.08 o 
 -14   9   3       66.62       67.78      5.19 o 
 -13   9   3      774.69      773.17     15.08 o 
 -12   9   3       50.06       59.39      3.96 o 
 -11   9   3      421.07      392.43      9.02 o 
 -10   9   3       50.39       70.97      5.84 o 
  -9   9   3      222.35      195.98      5.45 o 
  -8   9   3      471.44      510.46      9.34 o 
  -7   9   3      800.53      830.69     13.84 o 
  -6   9   3     1161.98     1279.16     18.99 o 
  -5   9   3      951.62      961.83     16.53 o 
  -4   9   3     1060.91      986.93     18.12 o 
  -3   9   3     2300.90     2499.11     47.64 o 
  -2   9   3     4134.12     4268.87     79.14 o 
  -1   9   3     3467.43     3270.78     68.46 o 
   0   9   3        4.27       15.90      2.39 o 
   1   9   3     4569.94     4583.82    110.29 o 
   2   9   3     1721.04     1592.97     39.33 o 
   3   9   3      526.23      569.41     13.72 o 
   4   9   3      524.08      509.02     15.29 o 
   5   9   3       91.18       71.48      5.12 o 
   6   9   3      136.04      116.85      6.32 o 
   7   9   3      265.68      241.94      9.76 o 
   8   9   3      863.37      825.56     23.71 o 
   9   9   3      236.08      238.44     14.95 o 
  10   9   3      298.85      310.01     10.58 o 
  11   9   3       17.01       22.74      4.18 o 
  12   9   3        7.18        1.77      3.24 o 
  13   9   3        6.56        9.76      3.36 o 
  14   9   3       52.35       60.16      5.15 o 
  15   9   3        1.01        0.97      3.47 o 
  16   9   3       29.49       40.35      5.16 o 
  17   9   3        7.57       10.66      3.65 o 
  18   9   3        0.01       -0.19      3.64 o 
  19   9   3       46.70       40.89      5.17 o 
  20   9   3       20.35       25.93      5.11 o 
  21   9   3        5.32        3.26      4.64 o 
  22   9   3       66.15       69.90      7.09 o 
  23   9   3        0.71       -0.84      5.15 o 
 -24  10   3        0.98        2.53      4.94 o 
 -23  10   3      217.16      232.44     10.14 o 
 -22  10   3       49.34       51.23      5.96 o 
 -21  10   3       54.13       63.13      6.24 o 
 -20  10   3      200.65      199.80      9.04 o 
 -19  10   3       91.23       98.65      7.05 o 
 -18  10   3       67.77       68.38      5.82 o 
 -17  10   3        4.15        6.48      3.84 o 
 -16  10   3      171.66      161.02      6.96 o 
 -15  10   3       17.00        9.19      3.34 o 
 -14  10   3       35.38       29.25      3.71 o 
 -13  10   3      958.63      981.33     18.26 o 
 -12  10   3       58.85       61.54      3.89 o 
 -11  10   3      785.30      752.36     14.44 o 
 -10  10   3        0.67        9.02      2.76 o 
  -9  10   3       27.24       36.08      3.13 o 
  -8  10   3      617.28      584.30     11.32 o 
  -7  10   3       13.49       16.29      1.83 o 
  -6  10   3       42.04       45.76      2.56 o 
  -5  10   3      406.32      394.44      7.93 o 
  -4  10   3        2.14       10.49      2.71 o 
  -3  10   3      582.54      558.11     11.82 o 
  -2  10   3      829.65      846.22     16.91 o 
  -1  10   3     1951.38     1965.10     41.93 o 
   0  10   3      328.07      280.59      7.65 o 
   1  10   3     1500.49     1485.26     29.07 o 
   2  10   3      954.94      977.03     22.26 o 
   3  10   3      291.29      217.42      6.16 o 
   4  10   3       75.84       99.39      6.57 o 
   5  10   3       68.53       75.05      3.89 o 
   6  10   3        8.37        6.79      2.98 o 
   7  10   3        5.97       17.90      5.97 o 
   8  10   3       81.56       76.50      6.03 o 
   9  10   3      890.12      874.03     22.05 o 
  10  10   3        0.03        0.59      4.19 o 
  11  10   3       13.34       19.36      3.72 o 
  12  10   3        0.94       -0.92      3.52 o 
  13  10   3       61.96       57.11      5.01 o 
  14  10   3        0.00        5.36      3.38 o 
  15  10   3        6.90       12.52      3.93 o 
  16  10   3        0.01        3.94      3.90 o 
  17  10   3        0.12        2.82      3.40 o 
  18  10   3       86.31       76.24      6.77 o 
  19  10   3        0.12        1.09      4.01 o 
  20  10   3        7.21        6.15      4.75 o 
  21  10   3       39.08       42.98      6.12 o 
  22  10   3      383.77      384.66     13.92 o 
 -24  11   3       34.27       -4.26      6.10 o 
 -23  11   3       16.24        8.43      5.66 o 
 -22  11   3       10.88       11.00      4.97 o 
 -21  11   3       50.30       50.59      5.80 o 
 -20  11   3      165.77      214.09      9.35 o 
 -19  11   3        9.13        2.67      4.19 o 
 -18  11   3       78.01       76.63      6.01 o 
 -17  11   3       14.97       12.08      3.84 o 
 -16  11   3        2.78        2.38      3.34 o 
 -15  11   3        6.13        1.96      3.16 o 
 -14  11   3       18.84       15.08      3.33 o 
 -13  11   3        1.27        2.60      3.01 o 
 -12  11   3      268.45      260.95      7.95 o 
 -11  11   3       23.94       25.29      3.05 o 
 -10  11   3      281.19      302.78      7.58 o 
  -9  11   3      301.80      313.69     13.89 o 
  -8  11   3        8.17       13.42      2.65 o 
  -7  11   3        8.53       13.89      2.06 o 
  -6  11   3       16.94       20.60      2.44 o 
  -5  11   3       74.97       79.64      3.34 o 
  -4  11   3      119.68      133.29      4.47 o 
  -3  11   3      154.87      141.81      5.66 o 
  -2  11   3      220.88      254.26      7.44 o 
  -1  11   3      568.37      548.24     11.56 o 
   0  11   3       29.95       38.80      2.89 o 
   1  11   3       91.94       60.36      4.30 o 
   2  11   3        5.57        6.24      2.23 o 
   3  11   3       53.49       46.46      4.07 o 
   4  11   3      538.62      578.85     12.96 o 
   5  11   3      193.01      184.66      8.37 o 
   6  11   3       54.01       55.25      3.56 o 
   7  11   3       28.29       26.06      4.05 o 
   8  11   3        1.31        2.53      2.86 o 
   9  11   3      711.63      590.28     17.61 o 
  10  11   3      284.12      291.26     10.61 o 
  11  11   3       96.30      118.00      8.25 o 
  12  11   3      120.81      101.38      9.79 o 
  13  11   3       86.97      101.15      7.49 o 
  14  11   3        7.30        6.85      3.69 o 
  15  11   3        0.01        1.98      3.41 o 
  16  11   3       15.46       15.97      4.45 o 
  17  11   3        9.17       12.43      4.43 o 
  18  11   3        0.06       -0.01      3.71 o 
  19  11   3       17.99       26.10      4.91 o 
  20  11   3       10.63        7.24      4.33 o 
  21  11   3       12.99       27.61      5.70 o 
  22  11   3      204.91      202.08     10.89 o 
 -23  12   3       68.96       74.71      6.73 o 
 -22  12   3       59.61       71.56      6.55 o 
 -21  12   3       31.35       36.73      5.42 o 
 -20  12   3      155.32      152.92      9.41 o 
 -19  12   3        2.79       -1.48      4.03 o 
 -18  12   3       52.87       61.77      5.45 o 
 -17  12   3        4.39        5.47      3.72 o 
 -16  12   3        3.05        9.76      3.60 o 
 -15  12   3       36.68       34.08      4.23 o 
 -14  12   3      350.56      333.84      9.43 o 
 -13  12   3       21.66       21.19      3.50 o 
 -12  12   3        1.53        0.26      3.11 o 
 -11  12   3      590.26      592.88     13.27 o 
 -10  12   3       73.96       83.90      4.39 o 
  -9  12   3        3.63        6.07      2.43 o 
  -8  12   3      893.82      840.89     15.60 o 
  -7  12   3       43.04       56.80      5.61 o 
  -6  12   3        1.41       15.14      2.60 o 
  -5  12   3       54.62       45.82      2.56 o 
  -4  12   3      295.55      331.22      9.55 o 
  -3  12   3       18.58       43.05      2.83 o 
  -2  12   3        0.78        7.44      1.87 o 
  -1  12   3      294.75      286.89      7.07 o 
   0  12   3       45.29       72.42      4.57 o 
   1  12   3      159.03      178.26      6.51 o 
   2  12   3        4.69        6.30      4.44 o 
   3  12   3        6.92       14.92      2.86 o 
   4  12   3      449.03      480.94     11.36 o 
   5  12   3      519.22      472.29     11.79 o 
   6  12   3      133.42      141.16      5.88 o 
   7  12   3      203.46      222.84      8.74 o 
   8  12   3      172.81      152.27     12.16 o 
   9  12   3      533.26      453.24     13.73 o 
  10  12   3       10.43       16.19      4.18 o 
  11  12   3      649.95      633.49     18.01 o 
  12  12   3       15.13       17.47      3.89 o 
  13  12   3        0.02       -0.21      3.21 o 
  14  12   3      105.63      102.16      6.73 o 
  15  12   3        0.06        1.06      6.45 o 
  16  12   3       50.47       54.28      5.72 o 
  17  12   3      350.89      354.50     17.53 o 
  18  12   3        7.36       10.23      4.14 o 
  19  12   3      138.97      135.18      7.81 o 
  20  12   3        0.90        5.72      4.57 o 
  21  12   3       12.28       14.73      5.33 o 
  22  12   3      175.33      180.57     11.31 o 
 -23  13   3       31.14       41.47      8.55 o 
 -22  13   3        3.14        0.05      4.81 o 
 -21  13   3        0.26       -1.10      4.54 o 
 -20  13   3       44.82       40.91      5.65 o 
 -19  13   3       15.05       20.63      4.89 o 
 -18  13   3        0.16       -3.58      3.58 o 
 -17  13   3       87.97       79.56      5.53 o 
 -16  13   3       16.32       20.65      4.34 o 
 -15  13   3       24.51       21.51      3.85 o 
 -14  13   3       53.16       54.13      4.65 o 
 -13  13   3        3.29       -0.33      3.02 o 
 -12  13   3      174.74      176.56      9.66 o 
 -11  13   3      126.99      166.29      6.86 o 
 -10  13   3       69.49       98.82      6.37 o 
  -9  13   3      783.89      809.48     15.32 o 
  -8  13   3      166.21      183.77      6.82 o 
  -7  13   3      447.25      416.91      9.06 o 
  -6  13   3      178.09      177.84      5.70 o 
  -5  13   3      367.34      321.68      8.47 o 
  -4  13   3        0.00        0.40      1.84 o 
  -3  13   3       48.24       37.19      2.73 o 
  -2  13   3       33.26       40.97      2.79 o 
  -1  13   3        1.26       10.31      1.85 o 
   0  13   3      444.27      431.05      9.88 o 
   1  13   3       28.51       56.56      3.99 o 
   2  13   3       15.02       13.67      2.82 o 
   3  13   3       37.61       49.39      5.42 o 
   4  13   3        4.27       25.31      3.29 o 
   5  13   3      127.63      165.13      6.31 o 
   6  13   3      750.39      705.26     17.67 o 
   7  13   3        2.18       33.24      3.67 o 
   8  13   3      213.76      252.57     10.63 o 
   9  13   3       43.27       43.54      5.47 o 
  10  13   3       19.56       18.07      4.01 o 
  11  13   3       70.98       63.19      5.86 o 
  12  13   3       26.04       24.45      3.95 o 
  13  13   3       40.39       50.08      5.23 o 
  14  13   3       87.62       75.67      6.04 o 
  15  13   3        0.98        1.80      3.75 o 
  16  13   3       46.46       41.01      5.53 o 
  17  13   3       67.52       93.90      7.39 o 
  18  13   3       25.88       42.67     10.35 o 
  19  13   3      209.57      226.00      9.83 o 
  20  13   3       20.18       29.39      6.02 o 
  21  13   3        1.58        3.88      4.70 o 
 -22  14   3        2.76        2.25      4.85 o 
 -21  14   3       50.73       52.40      8.17 o 
 -20  14   3        3.07        4.91      4.65 o 
 -19  14   3       15.40       15.57      4.45 o 
 -18  14   3       13.47       12.94      4.15 o 
 -17  14   3      103.15       85.94      5.85 o 
 -16  14   3      102.24      103.42      6.09 o 
 -15  14   3      118.08      110.87      6.12 o 
 -14  14   3       19.98       17.51      3.84 o 
 -13  14   3       42.03       47.31      4.32 o 
 -12  14   3       64.48       67.26      4.77 o 
 -11  14   3      544.49      549.99     12.79 o 
 -10  14   3      131.07      120.08      5.68 o 
  -9  14   3      397.33      365.25      9.52 o 
  -8  14   3     1262.59     1208.69     23.22 o 
  -7  14   3      319.42      317.49     15.08 o 
  -6  14   3      290.27      300.00      9.11 o 
  -5  14   3       49.12       49.73      4.12 o 
  -4  14   3        7.19        3.14      3.79 o 
  -3  14   3     1064.90     1021.76     17.92 o 
  -2  14   3       30.53       52.33      7.80 o 
  -1  14   3     3912.14     3902.44     74.11 o 
   0  14   3     1554.60     1473.53     48.68 o 
   1  14   3      519.27      574.87     15.05 o 
   2  14   3      163.04      202.68      7.63 o 
   3  14   3      505.82      486.36     16.23 o 
   4  14   3       34.69       52.50      6.16 o 
   5  14   3       88.25      115.59      6.06 o 
   6  14   3     1128.94     1065.00     26.40 o 
   7  14   3      443.28      425.38     12.31 o 
   8  14   3      108.99       89.44      5.24 o 
   9  14   3       15.14        5.13      3.79 o 
  10  14   3        2.03       -0.19      3.70 o 
  11  14   3      105.03      125.53      7.85 o 
  12  14   3        7.01        6.17      3.98 o 
  13  14   3       57.95       67.38      5.82 o 
  14  14   3      208.39      222.63      9.43 o 
  15  14   3        0.21       -2.85      3.79 o 
  16  14   3      384.52      402.80     13.31 o 
  17  14   3       22.61       26.51      6.28 o 
  18  14   3       65.75       69.90      6.97 o 
  19  14   3       17.38       22.50      5.45 o 
  20  14   3      114.97      111.31      7.67 o 
  21  14   3        0.04        5.64      5.43 o 
 -22  15   3       58.59       69.20      6.95 o 
 -21  15   3        3.83       13.59      5.22 o 
 -20  15   3       65.61       57.33      6.64 o 
 -19  15   3        1.67        3.69      4.28 o 
 -18  15   3       27.56       34.45      4.90 o 
 -17  15   3       29.31       32.64      4.66 o 
 -16  15   3       38.93       38.77      4.68 o 
 -15  15   3        7.44        5.57      3.62 o 
 -14  15   3        4.50        4.34      3.52 o 
 -13  15   3      366.55      343.17      9.76 o 
 -12  15   3      258.96      268.10      8.40 o 
 -11  15   3      253.35      233.13      7.81 o 
 -10  15   3      287.82      265.19     10.45 o 
  -9  15   3      783.70      738.17     15.76 o 
  -8  15   3      208.60      195.87      7.51 o 
  -7  15   3       28.62       40.33      6.62 o 
  -6  15   3      281.00      260.19     11.28 o 
  -5  15   3      122.89      102.31      4.76 o 
  -4  15   3      320.17      319.83      8.08 o 
  -3  15   3       13.05       22.70      2.74 o 
  -2  15   3       73.56       75.96      6.76 o 
  -1  15   3        9.84       30.87      3.02 o 
   0  15   3       21.04       39.19      6.81 o 
   1  15   3      142.92      160.82      7.02 o 
   2  15   3     1502.75     1452.84     35.43 o 
   3  15   3       94.54      111.61      6.05 o 
   4  15   3       28.33       15.19      3.69 o 
   5  15   3       35.59       48.57      4.45 o 
   6  15   3      101.95      111.03      6.18 o 
   7  15   3      333.31      301.19      9.86 o 
   8  15   3      226.85      184.10      7.40 o 
   9  15   3        5.32        3.08      3.17 o 
  10  15   3       95.16       96.93      7.96 o 
  11  15   3        9.85        8.37      4.80 o 
  12  15   3       79.94       70.22      6.44 o 
  13  15   3        5.40       10.65      4.00 o 
  14  15   3       35.13       28.55      4.86 o 
  15  15   3       39.05       45.98      5.58 o 
  16  15   3      137.17      149.52      8.76 o 
  17  15   3        2.07        4.77      4.64 o 
  18  15   3       33.96       43.96      6.28 o 
  19  15   3        5.95       21.45      4.89 o 
  20  15   3      240.88      232.47     11.52 o 
 -21  16   3       77.22       73.16      6.74 o 
 -20  16   3       70.99       74.54      6.10 o 
 -19  16   3        0.32        3.63      4.24 o 
 -18  16   3       12.07       14.15      4.41 o 
 -17  16   3       56.34       59.47      5.42 o 
 -16  16   3       41.17       28.28      4.52 o 
 -15  16   3       41.94       35.64      4.51 o 
 -14  16   3        3.58        5.38      3.48 o 
 -13  16   3       25.03       26.70      4.01 o 
 -12  16   3      237.32      236.41      8.19 o 
 -11  16   3       20.22       29.19      3.96 o 
 -10  16   3      239.00      245.72      7.92 o 
  -9  16   3     1055.85     1027.88     20.66 o 
  -8  16   3      545.93      515.10     12.02 o 
  -7  16   3       21.00       36.11      3.58 o 
  -6  16   3        1.42        6.06      2.66 o 
  -5  16   3      539.27      488.00     11.22 o 
  -4  16   3      351.30      329.81      8.47 o 
  -3  16   3      727.91      687.72     14.19 o 
  -2  16   3      206.50      205.10     22.61 o 
  -1  16   3       19.67       38.87      7.18 o 
   0  16   3      286.09      318.15      8.58 o 
   1  16   3      320.67      339.27     10.78 o 
   2  16   3      136.07      122.64      6.56 o 
   3  16   3      145.33      158.41      8.71 o 
   4  16   3       12.45       22.63      3.79 o 
   5  16   3       15.02       11.05      4.50 o 
   6  16   3      277.77      233.23      9.97 o 
   7  16   3        0.24        1.73      2.96 o 
   8  16   3       12.07       12.35      3.43 o 
   9  16   3       29.46       22.91      3.57 o 
  10  16   3        9.84       15.13      4.68 o 
  11  16   3       36.89       38.45      6.24 o 
  12  16   3       27.99       25.82      7.62 o 
  13  16   3      106.97      100.43      7.74 o 
  14  16   3       15.14       13.66      5.03 o 
  15  16   3       53.60       49.22      6.55 o 
  16  16   3      206.58      209.20     10.20 o 
  17  16   3      255.71      255.14     12.74 o 
  18  16   3       53.28       45.46      7.10 o 
  19  16   3        0.01       -4.30      6.78 o 
  20  16   3       11.61       31.19      7.47 o 
 -21  17   3       50.93       65.48      6.97 o 
 -20  17   3       58.43       61.54      5.85 o 
 -19  17   3        3.58       -0.82      4.34 o 
 -18  17   3        1.66       -3.40      4.06 o 
 -17  17   3       99.61       98.77      6.45 o 
 -16  17   3       65.23       63.96      5.46 o 
 -15  17   3       93.64      100.86      6.22 o 
 -14  17   3       99.07       96.59      5.91 o 
 -13  17   3        7.76        7.32      3.63 o 
 -12  17   3        1.55        4.38      3.40 o 
 -11  17   3      568.38      537.04     12.97 o 
 -10  17   3      801.20      758.17     16.55 o 
  -9  17   3      157.39      155.36      6.54 o 
  -8  17   3        4.19        3.71      3.02 o 
  -7  17   3      688.98      689.84     14.84 o 
  -6  17   3      137.28      121.32      5.42 o 
  -5  17   3        1.34        1.12      2.68 o 
  -4  17   3      476.55      439.33     10.45 o 
  -3  17   3      206.88      214.84      7.60 o 
  -2  17   3     1261.61     1230.77     28.61 o 
  -1  17   3      683.36      652.53     22.61 o 
   0  17   3      667.93      637.29     16.19 o 
   1  17   3      348.30      338.13      8.98 o 
   2  17   3       52.90       64.22      5.13 o 
   3  17   3        8.96       10.01      3.49 o 
   4  17   3      288.78      257.17      9.28 o 
   5  17   3      141.23      148.49      7.27 o 
   6  17   3       34.92       29.19      4.17 o 
   7  17   3      106.22       96.72      6.89 o 
   8  17   3      225.53      193.40      8.05 o 
   9  17   3       22.11       29.59      4.12 o 
  10  17   3       40.09       50.99      6.67 o 
  11  17   3      140.12      120.11     11.66 o 
  12  17   3        3.18        1.74      4.87 o 
  13  17   3       86.41       79.36      7.43 o 
  14  17   3       49.21       46.84      6.44 o 
  15  17   3        0.00        1.03      4.67 o 
  16  17   3       52.04       30.98      6.28 o 
  17  17   3      190.15      176.22     13.10 o 
  18  17   3        2.32        7.58      7.46 o 
  19  17   3       39.13       31.20      8.69 o 
 -20  18   3       50.42       71.26      7.87 o 
 -19  18   3        1.37        3.46      4.54 o 
 -18  18   3       19.57       17.47      4.59 o 
 -17  18   3        0.25       11.77      4.41 o 
 -16  18   3        4.84        7.83      4.09 o 
 -15  18   3      178.39      175.81      7.90 o 
 -14  18   3       57.07       58.10      5.18 o 
 -13  18   3       88.93       85.57      5.69 o 
 -12  18   3       83.96      102.43      5.94 o 
 -11  18   3       21.83       19.88      3.92 o 
 -10  18   3        3.81        8.63      3.48 o 
  -9  18   3        1.94        2.74      3.22 o 
  -8  18   3        3.06       -1.95      3.07 o 
  -7  18   3      675.06      681.40     14.96 o 
  -6  18   3        1.13        5.49      3.06 o 
  -5  18   3       53.19       67.49      4.75 o 
  -4  18   3       27.79       44.46      4.01 o 
  -3  18   3       11.26       11.54      3.10 o 
  -2  18   3       38.54       36.30      4.13 o 
  -1  18   3      125.18      145.77      6.71 o 
   0  18   3        1.69        2.40      2.98 o 
   1  18   3        3.04       12.28      2.60 o 
   2  18   3      187.34      161.33      7.51 o 
   3  18   3       40.14       36.27      4.43 o 
   4  18   3      240.70      239.13      9.27 o 
   5  18   3       11.59       14.26      3.85 o 
   6  18   3      100.11       94.72      6.18 o 
   7  18   3      100.94       76.71      8.42 o 
   8  18   3      105.50      104.86      7.45 o 
   9  18   3        7.09        6.12      4.08 o 
  10  18   3        4.22        8.85      4.70 o 
  11  18   3       80.77       79.71     21.17 o 
  12  18   3       51.35       53.44      7.29 o 
  13  18   3       46.23       42.66     10.40 o 
  14  18   3       73.89       70.88      8.69 o 
  15  18   3        0.32        1.86      7.37 o 
  16  18   3        8.68       13.22      6.54 o 
  17  18   3       64.17       77.18      9.99 o 
  18  18   3       41.27       38.30      8.66 o 
 -19  19   3       32.59       25.75      5.17 o 
 -18  19   3        4.40        1.00      4.38 o 
 -17  19   3      185.80      175.21      8.10 o 
 -16  19   3       27.58       20.75      5.67 o 
 -15  19   3      266.32      295.38      9.86 o 
 -14  19   3        0.19       -1.18      3.81 o 
 -13  19   3       12.28        5.55      3.76 o 
 -12  19   3        1.77       -2.52      3.46 o 
 -11  19   3       51.48       53.43      4.76 o 
 -10  19   3        3.15        1.90      3.30 o 
  -9  19   3       27.41       20.69      3.83 o 
  -8  19   3        0.94        4.13      3.23 o 
  -7  19   3      135.91      148.68      8.15 o 
  -6  19   3       82.87       94.34      6.74 o 
  -5  19   3        1.54       10.98      4.28 o 
  -4  19   3      183.48      193.44     11.12 o 
  -3  19   3       91.19       98.15      5.42 o 
  -2  19   3       12.26       14.30      3.67 o 
  -1  19   3      356.43      375.50     11.43 o 
   0  19   3      462.63      427.93     12.28 o 
   1  19   3      165.84      160.43      9.02 o 
   2  19   3        0.45        2.70      4.83 o 
   3  19   3       45.84       50.25      4.99 o 
   4  19   3       79.17       67.68      5.64 o 
   5  19   3       39.36       43.49      5.12 o 
   6  19   3        8.58        8.72      3.82 o 
   7  19   3      133.49      131.41     10.51 o 
   8  19   3       33.95       40.88      6.54 o 
   9  19   3       99.29       90.10      6.81 o 
  10  19   3       63.22       64.26     10.02 o 
  11  19   3      146.86      121.31     10.49 o 
  12  19   3       59.24       53.07      7.80 o 
  13  19   3       58.39       50.48     10.71 o 
  14  19   3        0.50       -3.35      5.88 o 
  15  19   3       12.17       21.46      7.05 o 
  16  19   3       12.24       29.40      7.60 o 
  17  19   3        3.11        7.16      7.01 o 
  18  19   3        0.42        2.92      6.91 o 
 -18  20   3        0.71       -0.74      4.52 o 
 -17  20   3        0.33       -2.80      4.36 o 
 -16  20   3       11.77       10.19      4.58 o 
 -15  20   3       10.30        6.26      4.23 o 
 -14  20   3        0.12       -3.78      3.78 o 
 -13  20   3       62.84       64.47      5.45 o 
 -12  20   3       10.75       10.07      3.89 o 
 -11  20   3       30.36       33.43      4.37 o 
 -10  20   3        6.81        9.25      3.69 o 
  -9  20   3        6.31        8.83      3.55 o 
  -8  20   3        8.74        6.87      3.80 o 
  -7  20   3      170.48      176.07      7.89 o 
  -6  20   3       62.18       71.30      5.27 o 
  -5  20   3       31.75       35.33      4.23 o 
  -4  20   3       44.63       43.38      5.41 o 
  -3  20   3      139.90      143.14      6.70 o 
  -2  20   3        0.44        4.51      3.57 o 
  -1  20   3       55.33       46.30      4.58 o 
   0  20   3       53.22       62.59      4.72 o 
   1  20   3      167.45      223.57     10.92 o 
   2  20   3       20.72       13.15      4.74 o 
   3  20   3       43.46       49.47      5.98 o 
   4  20   3        1.79       -4.09      4.09 o 
   5  20   3        6.12        2.48      3.95 o 
   6  20   3       44.42       48.48      5.43 o 
   7  20   3       72.83       72.53      6.05 o 
   8  20   3        7.49        2.02      6.31 o 
   9  20   3        0.09       -3.61      5.11 o 
  10  20   3        2.70        3.82      6.92 o 
  11  20   3        0.12       -7.18      7.18 o 
  12  20   3       54.97       68.50     10.94 o 
  13  20   3        3.95       10.80      7.78 o 
  14  20   3      128.29      126.39     18.54 o 
  15  20   3       85.93      103.43     15.39 o 
  16  20   3       65.76       81.32     10.34 o 
  17  20   3        9.64        9.13      6.85 o 
 -17  21   3      133.71      110.71      9.89 o 
 -16  21   3       50.63       55.72      6.18 o 
 -15  21   3      221.17      226.53      9.02 o 
 -14  21   3       76.51       73.50      6.42 o 
 -13  21   3       97.34       97.58      6.25 o 
 -12  21   3       10.33        3.29      3.86 o 
 -11  21   3       64.37       62.76      6.33 o 
 -10  21   3        2.35        0.65      3.51 o 
  -9  21   3      145.81      123.77      6.98 o 
  -8  21   3        8.40        9.87      4.00 o 
  -7  21   3        0.08        1.29      3.70 o 
  -6  21   3       90.62      104.13      6.20 o 
  -5  21   3       92.56       84.20      6.07 o 
  -4  21   3        5.15        2.14      3.56 o 
  -3  21   3       23.01       24.83      4.03 o 
  -2  21   3       21.92       24.35      4.82 o 
  -1  21   3      203.80      212.33      8.51 o 
   0  21   3      177.07      171.94     11.50 o 
   1  21   3      152.76      168.31     11.18 o 
   2  21   3      127.95      133.58      9.10 o 
   3  21   3      127.21      106.02      8.13 o 
   4  21   3       30.15       41.48      6.02 o 
   5  21   3       19.54       12.62      5.03 o 
   6  21   3        7.03        5.17      6.23 o 
   7  21   3        3.70       -3.87      3.87 o 
   8  21   3      215.40      207.74     10.42 o 
   9  21   3        2.69        8.51      4.88 o 
  10  21   3       73.06       94.87     11.57 o 
  11  21   3       11.86       17.98      8.94 o 
  12  21   3      165.71      180.14     16.13 o 
  13  21   3       66.41       63.03     11.06 o 
  14  21   3        1.04        7.13      6.30 o 
  15  21   3        0.58        7.86      6.82 o 
  16  21   3       69.27       60.50      9.07 o 
 -16  22   3        8.54        1.77      5.56 o 
 -15  22   3        5.40        5.75      5.39 o 
 -14  22   3       63.58       67.16      5.91 o 
 -13  22   3       25.41       35.00      4.95 o 
 -12  22   3       16.92       12.93      4.26 o 
 -11  22   3        0.77       -0.73      4.03 o 
 -10  22   3       38.88       40.74      5.32 o 
  -9  22   3        2.05        2.98      3.98 o 
  -8  22   3       87.68       77.16      5.82 o 
  -7  22   3       24.65       38.00      4.92 o 
  -6  22   3       39.28       30.75      4.50 o 
  -5  22   3        1.64        7.70      3.83 o 
  -4  22   3       36.44       37.52      4.58 o 
  -3  22   3      120.54      114.88      6.34 o 
  -2  22   3       11.96       12.24      4.05 o 
  -1  22   3        7.96       10.33      3.84 o 
   0  22   3       46.08       44.86      8.25 o 
   1  22   3      185.05      217.89     11.32 o 
   2  22   3      185.59      199.36     10.80 o 
   3  22   3       31.29       30.27      6.17 o 
   4  22   3       69.12       89.12      7.88 o 
   5  22   3      269.85      292.70     12.68 o 
   6  22   3      107.46      101.14      8.15 o 
   7  22   3        3.85        5.01      4.85 o 
   8  22   3      161.47      167.48      9.92 o 
   9  22   3       33.78       45.56      5.98 o 
  10  22   3       67.78       79.80     11.25 o 
  11  22   3       60.38       40.76     10.00 o 
  12  22   3        5.42        0.81     13.22 o 
  13  22   3      265.38      281.27     24.70 o 
  14  22   3      114.94       96.17     10.44 o 
  15  22   3        4.57       25.56      7.50 o 
 -15  23   3        0.55       -1.68      4.35 o 
 -14  23   3       51.16       54.24      5.58 o 
 -13  23   3       62.82       52.91      5.89 o 
 -12  23   3        2.60       -3.58      4.29 o 
 -11  23   3        0.01        4.60      4.32 o 
 -10  23   3        4.81       -0.26      4.23 o 
  -9  23   3       89.59      104.27      6.69 o 
  -8  23   3       96.80       94.13      6.43 o 
  -7  23   3       19.68       15.75      4.42 o 
  -6  23   3      113.93      112.70     11.25 o 
  -5  23   3       25.59       26.93      4.71 o 
  -4  23   3       90.11       87.50      5.96 o 
  -3  23   3        8.83        9.20      3.94 o 
  -2  23   3       35.56       42.20      4.90 o 
  -1  23   3       15.81       15.83      5.67 o 
   0  23   3       63.16       57.75      7.77 o 
   1  23   3        0.64        5.49      5.30 o 
   2  23   3        0.10       11.87      5.40 o 
   3  23   3        1.22        4.23      5.16 o 
   4  23   3        6.43        1.32      5.12 o 
   5  23   3      300.70      333.16     14.06 o 
   6  23   3        0.05        2.67      5.07 o 
   7  23   3      105.15       91.46      8.10 o 
   8  23   3        2.69       -2.62      4.84 o 
   9  23   3       21.41       32.10     13.40 o 
  10  23   3      460.85      514.63     35.80 o 
  11  23   3       35.87       28.40     12.37 o 
  12  23   3      105.14      113.34     13.80 o 
  13  23   3        1.18       -0.32      7.92 o 
  14  23   3        4.09        6.66     14.56 o 
 -14  24   3        2.63        6.90      5.33 o 
 -13  24   3        0.72        0.09      4.72 o 
 -12  24   3       31.32       22.94      5.36 o 
 -11  24   3        0.12        1.77      4.45 o 
 -10  24   3       55.10       46.11      5.98 o 
  -9  24   3        2.58        6.34      4.34 o 
  -8  24   3        8.41       11.02      4.37 o 
  -7  24   3       40.39       37.86      5.09 o 
  -6  24   3        4.92        8.52      4.16 o 
  -5  24   3      173.79      174.27      8.09 o 
  -4  24   3        3.54        1.23      3.82 o 
  -3  24   3       74.71       68.65      5.46 o 
  -2  24   3      130.73      128.65      7.31 o 
  -1  24   3        0.05       -5.23      5.23 o 
   0  24   3      269.60      277.72     13.28 o 
   1  24   3       36.30       53.65      7.78 o 
   2  24   3      457.72      505.06     18.53 o 
   3  24   3       28.88       26.54      6.55 o 
   4  24   3        4.29        4.28      5.59 o 
   5  24   3       93.14       94.91      8.46 o 
   6  24   3        8.40       17.88      5.96 o 
   7  24   3      198.03      210.12     11.69 o 
   8  24   3      184.24      184.64     10.75 o 
   9  24   3       57.22       59.51     10.38 o 
  10  24   3      378.19      411.85     22.23 o 
  11  24   3       65.48       68.25     15.68 o 
  12  24   3        5.07       10.72     10.87 o 
 -12  25   3       43.73       42.19      5.84 o 
 -11  25   3       12.67        9.38      4.90 o 
 -10  25   3       46.91       45.04      7.39 o 
  -9  25   3        2.05        2.95      4.41 o 
  -8  25   3        1.50        1.68      4.37 o 
  -7  25   3       13.90        5.03      4.62 o 
  -6  25   3       23.41       16.63      5.62 o 
  -5  25   3        6.63        7.50      4.24 o 
  -4  25   3       16.94       12.68      4.14 o 
  -3  25   3       14.24        1.32      4.11 o 
  -2  25   3       41.53       44.45      7.37 o 
  -1  25   3       65.89       63.81     10.24 o 
   0  25   3       19.85       11.12      9.90 o 
   1  25   3      100.30       96.22      9.10 o 
   2  25   3       39.81       46.92      7.27 o 
   3  25   3       94.91      100.32     10.30 o 
   4  25   3       17.27       13.65      6.28 o 
   5  25   3       52.09       49.54     11.93 o 
   6  25   3        1.08       -5.28      5.28 o 
   7  25   3       27.19       25.73      7.63 o 
   8  25   3      191.56      197.41     21.75 o 
   9  25   3      177.78      211.38     17.01 o 
  10  25   3        2.26       17.66      8.47 o 
  11  25   3        6.64        6.21      7.98 o 
 -11  26   3        4.33        8.70      7.18 o 
 -10  26   3       15.96       18.59      5.57 o 
  -9  26   3        6.89        9.56      4.79 o 
  -8  26   3        0.70       -2.39      5.51 o 
  -7  26   3        3.95        6.37      4.41 o 
  -6  26   3        7.22        8.42      4.47 o 
  -5  26   3       24.22       23.54      4.83 o 
  -4  26   3      112.27      115.82     12.41 o 
  -3  26   3        3.42       -0.05      5.00 o 
  -2  26   3       14.35       21.45      6.58 o 
  -1  26   3       11.31        9.21      6.18 o 
   0  26   3       14.54       18.23      6.53 o 
   1  26   3       34.51       38.01      7.11 o 
   2  26   3       93.03      123.24      9.83 o 
   3  26   3      135.41      160.76     10.97 o 
   4  26   3       53.01       40.08      7.25 o 
   5  26   3       22.48       20.20      6.34 o 
   6  26   3        1.38        2.37      5.90 o 
   7  26   3        7.25        0.75      7.20 o 
   8  26   3        8.02        3.59      8.01 o 
   9  26   3      223.83      283.70     18.61 o 
  -8  27   3        8.84        5.06      4.67 o 
  -7  27   3        1.16       -4.31      4.31 o 
  -6  27   3       23.17       11.07      4.62 o 
  -5  27   3        8.78       12.16      5.62 o 
  -4  27   3        2.26        4.17      5.25 o 
  -3  27   3        5.26        3.45      5.28 o 
  -2  27   3       10.44        6.87      5.48 o 
  -1  27   3       41.80       41.17      7.46 o 
   0  27   3        6.63        3.06      6.28 o 
   1  27   3       24.28       31.41      7.12 o 
   2  27   3      178.71      175.85     11.87 o 
   3  27   3       86.98       83.07      8.86 o 
   4  27   3        2.95       -0.32      5.97 o 
   5  27   3       36.14       27.62      6.99 o 
   6  27   3       53.13       61.62      9.10 o 
   7  27   3        0.54       -8.90     10.23 o 
  -5  28   3        0.06        3.68      5.43 o 
  -4  28   3       16.85       28.89      6.40 o 
  -3  28   3        2.82       -1.40      5.30 o 
  -2  28   3        6.50       11.40      5.90 o 
  -1  28   3        0.60        3.05      6.39 o 
   0  28   3       21.43       23.15      7.14 o 
   1  28   3      125.05      142.45     10.85 o 
   2  28   3       13.82       10.88      6.87 o 
   3  28   3        2.28        5.89      6.14 o 
 -25   0   4        1.41       -7.67      8.74 o 
 -24   0   4       19.45       -0.75      7.78 o 
 -23   0   4        0.73       -4.28      7.05 o 
 -22   0   4       71.09       86.80     13.38 o 
 -21   0   4      154.86      177.67     13.46 o 
 -20   0   4      223.75      194.74     11.63 o 
 -19   0   4       81.67       80.35      7.97 o 
 -18   0   4       78.50       83.62      7.78 o 
 -17   0   4       67.00       87.28      7.52 o 
 -16   0   4      111.12      128.30      8.72 o 
 -15   0   4      960.38      928.52     27.10 o 
 -14   0   4        1.83       -4.08      4.08 o 
 -13   0   4      120.52      120.18      9.12 o 
 -12   0   4      582.95      532.71     16.91 o 
 -11   0   4     2061.47     1809.36     46.63 o 
 -10   0   4       19.35       18.03      3.49 o 
  -9   0   4       39.80       38.07      3.88 o 
  -8   0   4      106.37      164.96      8.83 o 
  -7   0   4     2164.53     2311.78     71.31 o 
  -6   0   4     2829.89     3167.71     93.67 o 
  -5   0   4     3949.74     4093.08    174.69 o 
  -4   0   4      417.12      443.50     15.56 o 
  -3   0   4      252.54      279.95     10.55 o 
  -2   0   4      337.09      259.57     17.94 o 
  -1   0   4      769.50      783.50     36.39 o 
   0   0   4     2146.04     2285.95     98.89 o 
   1   0   4     1784.72     2013.01     87.72 o 
   3   0   4     2959.38     3095.82    134.31 o 
   4   0   4      119.98      156.62      7.90 o 
   5   0   4     3961.45     3858.57    118.32 o 
   6   0   4        5.08        8.35      3.80 o 
   7   0   4      688.01      675.66     34.50 o 
   8   0   4     2047.18     2042.76     65.45 o 
   9   0   4      255.91      278.44      9.82 o 
  10   0   4      333.85      338.11     12.24 o 
  11   0   4       41.87       61.26      5.40 o 
  12   0   4      596.63      570.84     21.46 o 
  13   0   4     1364.19     1280.04     42.28 o 
  14   0   4       20.75        7.00      4.66 o 
  15   0   4      442.45      468.47     20.77 o 
  16   0   4     3829.43     3762.87    115.29 o 
  17   0   4       30.24       37.20      7.07 o 
  18   0   4       58.54       73.59      9.46 o 
  19   0   4      545.23      482.96     22.51 o 
  20   0   4       71.32       84.33     14.90 o 
  21   0   4        0.58       10.72     10.02 o 
  22   0   4       46.03       23.84      8.30 o 
  23   0   4       37.57       54.68     10.73 o 
 -25   1   4       90.41       68.92      7.66 o 
 -24   1   4       27.74        6.41      6.41 o 
 -23   1   4        0.73       -1.91      5.05 o 
 -22   1   4      130.56      137.09      8.87 o 
 -21   1   4        3.93        6.69      4.59 o 
 -20   1   4        6.46       10.13      4.47 o 
 -19   1   4        8.86       10.39      3.92 o 
 -18   1   4       11.42        4.26      3.71 o 
 -17   1   4        0.02       -0.99      3.12 o 
 -16   1   4       56.02       56.24      4.51 o 
 -15   1   4       14.34       10.38      3.44 o 
 -14   1   4       51.70       45.20      4.06 o 
 -13   1   4      173.47      179.39      6.76 o 
 -12   1   4      158.89      162.02      7.02 o 
 -11   1   4       63.82       59.16      3.69 o 
 -10   1   4        2.13       10.75      2.30 o 
  -9   1   4      315.94      302.41     11.38 o 
  -8   1   4      352.78      336.25     14.33 o 
  -7   1   4      632.46      701.93     26.33 o 
  -6   1   4      298.46      308.72      7.65 o 
  -5   1   4      332.81      380.04     11.23 o 
  -4   1   4     1001.97      838.03     22.02 o 
  -3   1   4      613.37      696.02     33.28 o 
  -2   1   4       49.25       61.03      5.28 o 
  -1   1   4        0.04       -0.59      1.63 o 
   0   1   4      346.54      360.86     11.85 o 
   1   1   4       91.30      110.76      7.59 o 
   2   1   4      714.81      701.17     33.04 o 
   3   1   4       47.00       42.90      4.29 o 
   4   1   4      410.16      407.43     10.82 o 
   5   1   4      309.14      349.46      9.91 o 
   6   1   4     1651.23     1702.93     38.62 o 
   7   1   4      891.35      932.62     24.98 o 
   8   1   4      466.77      542.26     21.44 o 
   9   1   4        4.44        8.92      2.37 o 
  10   1   4      552.46      563.32     12.99 o 
  11   1   4     1591.61     1529.07     31.05 o 
  12   1   4      280.91      294.92     10.30 o 
  13   1   4     1544.90     1527.60     35.00 o 
  14   1   4      248.74      261.48     11.38 o 
  15   1   4        9.31        2.40      3.53 o 
  16   1   4       45.51       52.21      6.79 o 
  17   1   4        2.06       11.95      4.36 o 
  18   1   4       42.05       52.30      5.98 o 
  19   1   4       93.67       85.22      7.23 o 
  20   1   4      184.36      181.00     10.35 o 
  21   1   4       62.05       65.18      7.21 o 
  22   1   4       84.90      104.69      8.82 o 
  23   1   4       96.25       99.06      8.98 o 
 -25   2   4      210.47      220.40     14.48 o 
 -24   2   4        3.18       -5.01      6.08 o 
 -23   2   4        1.95       -4.94      4.94 o 
 -22   2   4        0.31        2.00      4.67 o 
 -21   2   4      161.35      151.32      8.18 o 
 -20   2   4       61.62       59.87      5.92 o 
 -19   2   4       45.87       53.45      5.46 o 
 -18   2   4        7.78        4.72      4.02 o 
 -17   2   4        8.67        5.25      3.36 o 
 -16   2   4       17.51       14.05      3.44 o 
 -15   2   4        1.96        5.41      3.26 o 
 -14   2   4      293.37      337.77     14.18 o 
 -13   2   4      127.65      145.44     12.91 o 
 -12   2   4       52.76       65.92      4.74 o 
 -11   2   4      329.29      302.93     11.07 o 
 -10   2   4      134.90      111.57      5.40 o 
  -9   2   4       98.70      140.98      5.16 o 
  -8   2   4      237.91      249.93     10.83 o 
  -7   2   4       87.46      105.17      8.52 o 
  -6   2   4      142.79      154.60      8.83 o 
  -5   2   4     1109.51     1184.49     30.65 o 
  -4   2   4      257.25      271.91     12.69 o 
  -3   2   4     1294.51     1229.16     31.35 o 
  -2   2   4      506.12      489.65     17.46 o 
  -1   2   4      185.16      188.43     12.64 o 
   0   2   4     1017.20      875.66     32.54 o 
   1   2   4       38.20       62.65      3.49 o 
   2   2   4      104.68      105.57      5.88 o 
   3   2   4        4.87        1.81      3.03 o 
   4   2   4     1430.35     1599.80     43.94 o 
   5   2   4      342.26      318.64      8.42 o 
   6   2   4     1770.15     2005.92     39.28 o 
   7   2   4      318.45      309.82      8.13 o 
   8   2   4      218.22      246.25      7.80 o 
   9   2   4       71.65       54.84      3.95 o 
  10   2   4      161.51      182.99      9.12 o 
  11   2   4      696.84      717.84     19.69 o 
  12   2   4      472.66      451.99     12.78 o 
  13   2   4      104.93      108.24      5.75 o 
  14   2   4      618.89      634.41     15.61 o 
  15   2   4     1191.05     1122.45     27.43 o 
  16   2   4      248.72      276.71      9.52 o 
  17   2   4       49.95       54.51      5.99 o 
  18   2   4       52.50       71.29      7.33 o 
  19   2   4       96.31       89.75      7.39 o 
  20   2   4      222.33      246.96     11.61 o 
  21   2   4        9.74        0.76      4.79 o 
  22   2   4       33.94       49.63      9.92 o 
  23   2   4      107.04      114.16      9.51 o 
 -25   3   4       73.88       69.16     11.60 o 
 -24   3   4      201.34      218.14     12.34 o 
 -23   3   4       14.35       29.57      8.63 o 
 -22   3   4       27.07       15.57      5.27 o 
 -21   3   4        0.30        2.10      4.47 o 
 -20   3   4      295.21      316.08     11.04 o 
 -19   3   4       15.19       15.79      4.40 o 
 -18   3   4        3.03        1.52      3.97 o 
 -17   3   4       38.79       32.23      4.53 o 
 -16   3   4      675.00      600.40     13.87 o 
 -15   3   4      361.17      296.58      8.76 o 
 -14   3   4      679.47      676.97     14.89 o 
 -13   3   4      638.18      666.46     15.84 o 
 -12   3   4     2416.32     2359.67     42.42 o 
 -11   3   4     2256.21     2166.35     44.38 o 
 -10   3   4       80.02       75.45      4.59 o 
  -9   3   4        8.99       10.94      2.02 o 
  -8   3   4        1.26       16.71      3.24 o 
  -7   3   4       13.94       34.02      2.36 o 
  -6   3   4      745.88      954.00     21.97 o 
  -5   3   4      451.17      409.80     15.63 o 
  -4   3   4       68.31       89.22     16.09 o 
  -3   3   4     3211.46     3233.54    137.52 o 
  -2   3   4      777.83      706.43     48.29 o 
  -1   3   4        0.20        8.11      2.90 o 
   0   3   4      708.51      795.42     17.47 o 
   1   3   4      301.10      293.94      6.67 o 
   2   3   4      245.31      235.13      7.83 o 
   3   3   4       80.52      113.87      6.93 o 
   4   3   4       30.44       38.43      3.29 o 
   5   3   4       71.90      102.60      4.70 o 
   6   3   4       86.11      119.08     11.45 o 
   7   3   4      164.97      159.83      5.88 o 
   8   3   4       60.69       40.97      3.38 o 
   9   3   4       92.94      109.43      9.23 o 
  10   3   4     1414.84     1356.03     46.26 o 
  11   3   4     1130.02     1118.35     26.97 o 
  12   3   4      191.62      188.79     10.01 o 
  13   3   4     1079.97     1007.48     22.18 o 
  14   3   4      171.54      175.51      7.97 o 
  15   3   4      385.96      420.78     10.92 o 
  16   3   4       41.39       55.94      5.52 o 
  17   3   4      104.75      108.65      6.60 o 
  18   3   4      168.10      156.23      9.05 o 
  19   3   4       12.12        5.24      4.64 o 
  20   3   4        4.26        5.50      4.78 o 
  21   3   4       34.48       44.49      6.54 o 
  22   3   4       69.70       77.67      7.94 o 
  23   3   4       54.56       55.52      7.64 o 
 -25   4   4        5.63        1.70      6.40 o 
 -24   4   4     1394.14     1442.50     36.01 o 
 -23   4   4       72.05       66.19      9.21 o 
 -22   4   4       60.87       60.63      6.39 o 
 -21   4   4        2.38       -1.21      4.52 o 
 -20   4   4      422.27      468.00     13.80 o 
 -19   4   4       32.78       35.82      5.10 o 
 -18   4   4        5.83       14.91      4.57 o 
 -17   4   4       69.18       65.40      5.42 o 
 -16   4   4      165.26      135.52      6.83 o 
 -15   4   4      221.23      246.30      8.86 o 
 -14   4   4     3576.03     3171.95     56.61 o 
 -13   4   4      174.08      176.69     12.81 o 
 -12   4   4      652.63      676.93     18.54 o 
 -11   4   4       44.90       66.32      4.67 o 
 -10   4   4      233.49      221.24      7.74 o 
  -9   4   4     1024.43     1043.52     19.47 o 
  -8   4   4      904.58      881.43     15.41 o 
  -7   4   4      482.69      548.21     10.99 o 
  -6   4   4      394.76      429.32     15.46 o 
  -5   4   4      202.83      273.09     20.47 o 
  -4   4   4     1716.55     1855.39     50.22 o 
  -3   4   4     1833.32     2013.16     50.82 o 
  -2   4   4     1681.49     1699.93     52.94 o 
  -1   4   4     2314.36     2399.02     59.64 o 
   0   4   4      219.91      222.94     12.33 o 
   1   4   4       53.01       54.98      2.87 o 
   2   4   4       17.20       42.31      2.48 o 
   3   4   4     6028.60     6122.86    147.19 o 
   4   4   4      391.07      449.25     12.85 o 
   5   4   4     6887.27     7281.00    175.33 o 
   6   4   4      731.38      806.90     23.36 o 
   7   4   4       70.44       85.84      8.62 o 
   8   4   4       84.18       74.81     10.36 o 
   9   4   4       86.58       59.15      9.96 o 
  10   4   4       17.89       18.52      8.14 o 
  11   4   4      304.90      304.34     10.36 o 
  12   4   4       21.31       20.31      4.55 o 
  13   4   4      323.75      322.33     16.32 o 
  14   4   4      119.42      115.79      5.60 o 
  15   4   4       31.72       44.95      4.12 o 
  16   4   4        1.60        9.37      3.53 o 
  17   4   4       79.12       86.46      6.11 o 
  18   4   4      194.96      183.46      8.55 o 
  19   4   4       17.81       11.28      4.83 o 
  20   4   4        1.31        6.94      4.97 o 
  21   4   4        5.59       11.07      5.36 o 
  22   4   4        2.94        9.95      5.54 o 
  23   4   4       57.03       63.98      7.87 o 
 -25   5   4       21.33       12.10      5.87 o 
 -24   5   4        3.72        6.34      5.36 o 
 -23   5   4      342.08      352.86     12.15 o 
 -22   5   4      178.47      177.72     10.05 o 
 -21   5   4        4.73        3.42      5.36 o 
 -20   5   4        1.28       -1.14      4.30 o 
 -19   5   4       16.10       17.53      4.65 o 
 -18   5   4       65.07       46.09      5.04 o 
 -17   5   4        0.19       -0.59      3.59 o 
 -16   5   4       21.11       25.68      3.71 o 
 -15   5   4      318.47      290.00      9.81 o 
 -14   5   4     2976.54     2874.66     51.29 o 
 -13   5   4       66.72       82.50      4.75 o 
 -12   5   4      324.54      261.13     14.54 o 
 -11   5   4      244.62      258.90      8.82 o 
 -10   5   4      477.95      469.54     12.86 o 
  -9   5   4      415.91      388.62     11.70 o 
  -8   5   4      617.64      559.46     10.55 o 
  -7   5   4       16.73       41.05      3.72 o 
  -6   5   4      401.56      459.28     13.75 o 
  -5   5   4      866.81      945.54     25.65 o 
  -4   5   4      135.38      153.70      6.70 o 
  -3   5   4     3693.07     3682.71    111.60 o 
  -2   5   4      181.89      303.09     12.13 o 
  -1   5   4      805.43      985.91     25.65 o 
   0   5   4     1317.75     1228.54     31.60 o 
   1   5   4     1478.23     1451.85     31.49 o 
   2   5   4     7383.06     7823.56    162.45 o 
   3   5   4     1793.08     1718.82     37.14 o 
   4   5   4     1744.59     1734.95     43.60 o 
   5   5   4      807.59      740.45     20.16 o 
   6   5   4      321.89      298.95      9.97 o 
   7   5   4      694.21      645.82     33.91 o 
   8   5   4       66.64       54.44      9.26 o 
   9   5   4        8.48        5.91      7.24 o 
  10   5   4      308.92      307.46     21.92 o 
  11   5   4       13.70       31.96      4.07 o 
  12   5   4        1.19       11.89      4.46 o 
  13   5   4       52.16       51.78      4.74 o 
  14   5   4      123.05      123.81      6.78 o 
  15   5   4      204.91      208.36      7.58 o 
  16   5   4      284.96      293.73      9.30 o 
  17   5   4        1.89        1.54      3.29 o 
  18   5   4      102.63       89.94      9.05 o 
  19   5   4       22.25       24.01      5.48 o 
  20   5   4       50.24       58.60      6.62 o 
  21   5   4        0.08        2.04      6.54 o 
  22   5   4       34.36       43.69      6.85 o 
  23   5   4       48.92       59.40      7.58 o 
 -25   6   4       39.49       41.01      6.23 o 
 -24   6   4      400.23      348.34     12.44 o 
 -23   6   4       30.28       47.65      6.84 o 
 -22   6   4      150.25      150.08      8.33 o 
 -21   6   4      401.86      403.21     12.83 o 
 -20   6   4       44.19       47.96      5.41 o 
 -19   6   4       39.09       46.27      4.74 o 
 -18   6   4       91.95       91.11      5.71 o 
 -17   6   4      141.79      115.26      6.03 o 
 -16   6   4       52.61       45.13      4.35 o 
 -15   6   4      998.34      972.23     19.89 o 
 -14   6   4      325.56      363.04      9.78 o 
 -13   6   4      702.31      655.32     14.26 o 
 -12   6   4      469.38      458.77     10.89 o 
 -11   6   4        0.02       19.20      4.01 o 
 -10   6   4      970.61      975.73     22.38 o 
  -9   6   4      147.67      142.02      4.46 o 
  -8   6   4      591.04      553.82     10.46 o 
  -7   6   4       32.66       29.83      2.39 o 
  -6   6   4      339.94      323.22      7.92 o 
  -5   6   4        0.06       12.12      5.62 o 
  -4   6   4      471.51      512.47     15.27 o 
  -3   6   4      896.19      976.25     32.20 o 
  -2   6   4       54.07       60.34      5.19 o 
  -1   6   4       11.72       21.26      2.36 o 
   0   6   4    11079.22    10572.82    257.00 o 
   1   6   4      811.46      767.31     50.43 o 
   2   6   4    17740.22    18576.17    384.04 o 
   3   6   4      825.34      878.50     20.05 o 
   4   6   4     3782.36     3808.23     80.38 o 
   5   6   4      522.68      564.89     23.11 o 
   6   6   4       91.23      113.71     11.43 o 
   7   6   4        7.40        9.41      7.12 o 
   8   6   4      328.70      379.97     23.78 o 
   9   6   4        9.59       -2.68      7.16 o 
  10   6   4      150.24      142.21      6.82 o 
  11   6   4      255.02      253.57     15.22 o 
  12   6   4      268.46      283.81     11.38 o 
  13   6   4       29.06       16.25      3.60 o 
  14   6   4       40.50       52.76      5.04 o 
  15   6   4       71.36       68.90      4.88 o 
  16   6   4       51.95       63.14      4.95 o 
  17   6   4       10.02        7.76      3.51 o 
  18   6   4       14.13       29.51      4.75 o 
  19   6   4       18.72       11.70      4.94 o 
  20   6   4        6.10        9.57      4.90 o 
  21   6   4        0.81        1.15      4.98 o 
  22   6   4       33.64       27.57      6.42 o 
  23   6   4        0.01        2.03      9.48 o 
 -25   7   4       13.10        9.24      5.43 o 
 -24   7   4       86.28       94.31      7.44 o 
 -23   7   4       33.81       29.98      5.62 o 
 -22   7   4      106.07      107.44      7.43 o 
 -21   7   4       83.44       81.69      6.59 o 
 -20   7   4      173.50      165.27      8.39 o 
 -19   7   4        0.53        2.21      4.02 o 
 -18   7   4      304.84      305.01      9.54 o 
 -17   7   4        7.53        5.93      3.66 o 
 -16   7   4       21.89       13.76      3.51 o 
 -15   7   4       54.75       60.14      4.49 o 
 -14   7   4       31.37       53.53      4.24 o 
 -13   7   4      942.67      872.34     17.91 o 
 -12   7   4      115.72      125.69     12.37 o 
 -11   7   4      362.05      378.62     26.43 o 
 -10   7   4      328.01      349.10     14.10 o 
  -9   7   4      105.15      134.55      4.85 o 
  -8   7   4      328.75      370.31     15.43 o 
  -7   7   4       43.18       55.89      3.29 o 
  -6   7   4      167.75      170.83      5.31 o 
  -5   7   4      482.72      532.38     13.66 o 
  -4   7   4     1970.58     2173.40     55.21 o 
  -3   7   4      334.98      367.30     19.72 o 
  -2   7   4      193.17      170.43      8.66 o 
  -1   7   4      420.67      451.04     21.59 o 
   0   7   4     1758.52     1609.99     41.02 o 
   1   7   4      395.42      451.41     25.77 o 
   2   7   4     4778.37     4656.54    114.68 o 
   3   7   4      359.85      312.09     18.58 o 
   4   7   4     6459.37     6537.22    160.23 o 
   5   7   4      250.22      288.55     11.41 o 
   6   7   4       78.52      114.25     12.26 o 
   7   7   4        0.12        6.50      7.45 o 
   8   7   4      248.24      214.50     17.21 o 
   9   7   4        1.48        0.06      4.55 o 
  10   7   4        4.35        4.43      2.97 o 
  11   7   4        1.43       10.93      5.55 o 
  12   7   4      194.71      176.76      8.50 o 
  13   7   4       45.26       32.60      4.54 o 
  14   7   4       75.22       55.94      5.45 o 
  15   7   4       92.20       89.01      9.44 o 
  16   7   4       18.48       21.26      3.85 o 
  17   7   4       26.17       25.44      4.16 o 
  18   7   4      140.35      163.90      7.96 o 
  19   7   4       27.14       35.91      5.97 o 
  20   7   4       12.25       15.21      5.45 o 
  21   7   4       92.27      101.41      8.70 o 
  22   7   4       46.70       61.18      7.56 o 
  23   7   4       51.99       38.19      8.85 o 
 -24   8   4       76.42       72.13      6.98 o 
 -23   8   4       14.88       23.79      5.45 o 
 -22   8   4        2.11        0.52      4.63 o 
 -21   8   4      231.26      236.94     13.71 o 
 -20   8   4       48.05       63.35      5.97 o 
 -19   8   4       15.69       11.69      4.83 o 
 -18   8   4       54.68       56.02      5.49 o 
 -17   8   4        2.70        6.92      3.46 o 
 -16   8   4        8.97       15.05      3.49 o 
 -15   8   4        2.43        6.98      3.14 o 
 -14   8   4      302.38      306.23      8.82 o 
 -13   8   4      193.25      232.03      7.68 o 
 -12   8   4       12.66       15.96      3.28 o 
 -11   8   4      251.78      221.07      9.97 o 
 -10   8   4      151.81      174.24      9.68 o 
  -9   8   4      125.82      137.07      9.01 o 
  -8   8   4        5.08        8.36      2.17 o 
  -7   8   4      236.31      214.89      6.89 o 
  -6   8   4       65.09       96.41      3.44 o 
  -5   8   4       20.38       25.95      1.87 o 
  -4   8   4      589.30      664.17     18.77 o 
  -3   8   4       24.08       41.99      4.88 o 
  -2   8   4      395.78      358.57     14.25 o 
  -1   8   4     1033.44     1020.82     41.20 o 
   0   8   4       16.64       36.26      8.30 o 
   1   8   4      993.23      986.98     26.21 o 
   2   8   4     6287.69     6274.03    131.20 o 
   3   8   4     1989.99     1895.03     48.20 o 
   4   8   4     1714.29     1762.06     54.41 o 
   5   8   4        0.12       10.41      7.06 o 
   6   8   4       29.33       27.69      8.44 o 
   7   8   4       51.67       84.28     11.73 o 
   8   8   4       17.30       27.90      4.84 o 
   9   8   4       24.14       19.93      4.07 o 
  10   8   4      943.30      940.70     23.73 o 
  11   8   4      476.76      483.80     14.57 o 
  12   8   4        3.75       10.44      6.12 o 
  13   8   4       44.26       48.36      5.33 o 
  14   8   4       28.45       42.41      5.31 o 
  15   8   4      194.45      196.37      9.88 o 
  16   8   4      122.33       96.02      6.80 o 
  17   8   4        0.94       -1.86      3.27 o 
  18   8   4      938.21      973.29     23.51 o 
  19   8   4        0.04        8.19      4.47 o 
  20   8   4        3.90        2.43      4.99 o 
  21   8   4       13.35       17.26      6.26 o 
  22   8   4        5.86       19.61     10.15 o 
 -24   9   4      150.18      171.21      9.26 o 
 -23   9   4        0.00       -2.11      5.33 o 
 -22   9   4       33.42       46.22      6.93 o 
 -21   9   4      154.67      142.77      8.20 o 
 -20   9   4        6.91        5.35      4.45 o 
 -19   9   4       86.66       71.70      5.99 o 
 -18   9   4       32.66       30.54      4.78 o 
 -17   9   4      153.60      148.14      7.52 o 
 -16   9   4       74.54       76.65      5.66 o 
 -15   9   4       42.36       49.58      4.39 o 
 -14   9   4      329.12      294.07      8.66 o 
 -13   9   4      748.65      710.66     23.66 o 
 -12   9   4      189.56      201.86      6.97 o 
 -11   9   4      142.77      119.60      8.91 o 
 -10   9   4      260.41      256.84      6.84 o 
  -9   9   4       65.71       71.86      8.50 o 
  -8   9   4      104.67       86.84      4.04 o 
  -7   9   4       92.09       96.48      4.12 o 
  -6   9   4      112.63      108.88      5.56 o 
  -5   9   4      486.72      402.24      8.61 o 
  -4   9   4      814.69      745.45     17.74 o 
  -3   9   4      121.36      131.63      7.33 o 
  -2   9   4       28.81       29.88      2.40 o 
  -1   9   4      308.12      287.22      9.35 o 
   0   9   4      120.19      125.70      5.80 o 
   1   9   4      159.95      157.64      8.17 o 
   2   9   4       69.06       63.86     11.56 o 
   3   9   4      393.77      432.37     16.14 o 
   4   9   4       23.66       15.52      3.75 o 
   5   9   4     1322.41     1376.30     43.71 o 
   6   9   4       21.72       27.13      4.65 o 
   7   9   4      198.18      195.54     10.65 o 
   8   9   4      190.80      191.79     18.93 o 
   9   9   4      357.21      345.37     13.00 o 
  10   9   4       44.88       44.26      5.38 o 
  11   9   4      147.46      120.95      8.38 o 
  12   9   4      363.12      349.06     12.16 o 
  13   9   4       18.32       30.19      4.82 o 
  14   9   4       32.91       34.43      5.20 o 
  15   9   4        4.30        7.25      4.40 o 
  16   9   4       75.52       84.10      7.35 o 
  17   9   4      138.77      161.47      8.52 o 
  18   9   4      648.26      655.82     17.83 o 
  19   9   4       41.74       37.80      5.56 o 
  20   9   4        2.04        5.78      5.05 o 
  21   9   4        8.36        7.19      5.51 o 
  22   9   4       10.80       17.57      7.86 o 
 -24  10   4        1.90        6.75      5.29 o 
 -23  10   4       27.32       33.63      5.87 o 
 -22  10   4       25.58       32.09      5.85 o 
 -21  10   4        8.67        3.79      4.67 o 
 -20  10   4       70.51       72.74      6.76 o 
 -19  10   4       22.17       23.13      5.41 o 
 -18  10   4        0.00        0.59      3.90 o 
 -17  10   4        5.49       13.07      4.12 o 
 -16  10   4        0.08       -1.05      3.44 o 
 -15  10   4       20.95       15.58      3.80 o 
 -14  10   4       35.00       34.52      3.86 o 
 -13  10   4      132.89      131.81      5.88 o 
 -12  10   4       90.33       86.90      4.47 o 
 -11  10   4       14.99       20.32      3.38 o 
 -10  10   4      354.83      336.17      8.05 o 
  -9  10   4     1308.46     1309.68     22.76 o 
  -8  10   4      147.77      181.89      6.21 o 
  -7  10   4      386.38      430.59      9.88 o 
  -6  10   4        0.33       10.54      2.12 o 
  -5  10   4        5.96       15.61      3.20 o 
  -4  10   4      632.92      630.86     15.60 o 
  -3  10   4      126.27      113.15      5.04 o 
  -2  10   4      127.51      110.65      6.86 o 
  -1  10   4       77.60       66.48      3.21 o 
   0  10   4      438.57      370.61     13.91 o 
   1  10   4      770.55      716.64     50.09 o 
   2  10   4      488.76      522.63     27.08 o 
   3  10   4      103.23      109.76      7.23 o 
   4  10   4      377.05      374.20     15.72 o 
   5  10   4      193.59      179.52      9.74 o 
   6  10   4      340.82      307.14     13.65 o 
   7  10   4      170.04      173.09      9.48 o 
   8  10   4        5.46        8.01      5.05 o 
   9  10   4       16.32       30.56      4.83 o 
  10  10   4       22.31       29.73      4.92 o 
  11  10   4      182.60      178.65      8.56 o 
  12  10   4       12.05       19.02      4.06 o 
  13  10   4      132.95      124.90      7.84 o 
  14  10   4       22.59       31.57      5.11 o 
  15  10   4        7.79       19.43      5.75 o 
  16  10   4        5.22        8.02      4.87 o 
  17  10   4      195.06      218.61     11.38 o 
  18  10   4       30.00       42.12      5.55 o 
  19  10   4       52.39       55.37      6.26 o 
  20  10   4        1.14        2.17      4.77 o 
  21  10   4        6.99        4.19      5.26 o 
  22  10   4       17.42       29.57      6.99 o 
 -23  11   4        4.17        1.44      4.99 o 
 -22  11   4        6.44       12.90      5.22 o 
 -21  11   4        1.90        1.02      5.34 o 
 -20  11   4       15.22       17.88      5.89 o 
 -19  11   4       59.08       65.36      5.96 o 
 -18  11   4        9.34        7.46      4.28 o 
 -17  11   4       52.78       51.82      5.28 o 
 -16  11   4      150.88      147.05      7.36 o 
 -15  11   4        9.60       12.60      3.92 o 
 -14  11   4      111.72       98.32      5.41 o 
 -13  11   4       66.70       72.51      4.26 o 
 -12  11   4        1.57        0.77      2.63 o 
 -11  11   4      165.35      158.23      7.75 o 
 -10  11   4       70.85       87.60      4.35 o 
  -9  11   4      484.27      481.26     10.17 o 
  -8  11   4      487.23      497.08     12.28 o 
  -7  11   4      196.13      189.83      5.85 o 
  -6  11   4       94.68      123.37      4.64 o 
  -5  11   4      298.40      320.02      8.38 o 
  -4  11   4       34.84       34.14      3.44 o 
  -3  11   4      316.35      329.54     10.73 o 
  -2  11   4       22.19       21.64      3.34 o 
  -1  11   4      526.16      491.58     14.73 o 
   0  11   4      189.47      234.98      6.93 o 
   1  11   4     1331.90     1351.34     42.35 o 
   2  11   4      131.79      129.09     11.80 o 
   3  11   4      258.01      261.62     12.65 o 
   4  11   4       99.65      148.20      9.11 o 
   5  11   4       92.22       99.83      7.87 o 
   6  11   4     1268.61     1242.15     33.86 o 
   7  11   4        4.92        3.37      3.71 o 
   8  11   4       11.26       27.32      6.14 o 
   9  11   4      339.61      266.73     11.51 o 
  10  11   4        2.44        7.11      4.00 o 
  11  11   4       29.72       27.25      5.12 o 
  12  11   4      295.21      291.26     11.30 o 
  13  11   4       34.82       37.91      5.30 o 
  14  11   4       14.54       12.70      5.43 o 
  15  11   4        1.64        0.41      4.01 o 
  16  11   4        2.67        2.41      4.51 o 
  17  11   4      687.03      660.92     20.53 o 
  18  11   4        9.24       12.92      6.25 o 
  19  11   4       21.88       26.99      5.28 o 
  20  11   4       19.55       22.21      5.49 o 
  21  11   4        6.01        7.53      5.56 o 
 -23  12   4       24.58       24.64      5.73 o 
 -22  12   4       25.95       26.94      5.61 o 
 -21  12   4       10.95       13.09      5.06 o 
 -20  12   4        4.18       -4.22      4.22 o 
 -19  12   4        0.39       -3.69      4.24 o 
 -18  12   4       64.45       66.97      5.86 o 
 -17  12   4        0.79       -1.80      4.25 o 
 -16  12   4      104.75       98.81      6.47 o 
 -15  12   4        9.03       13.79      3.76 o 
 -14  12   4       34.09       34.49      3.93 o 
 -13  12   4       22.36       13.42      3.31 o 
 -12  12   4       79.37       87.35      4.97 o 
 -11  12   4       26.02       14.31      2.93 o 
 -10  12   4       41.89       48.89      3.70 o 
  -9  12   4     1014.83      973.24     17.81 o 
  -8  12   4     1095.52     1061.69     18.99 o 
  -7  12   4       23.08       18.30      2.56 o 
  -6  12   4      559.33      525.63     12.42 o 
  -5  12   4       81.18      118.02      4.39 o 
  -4  12   4       10.87       20.46      4.95 o 
  -3  12   4      725.82      662.40     20.90 o 
  -2  12   4      510.69      479.94     14.10 o 
  -1  12   4      174.21      189.19      9.03 o 
   0  12   4      463.91      418.28     12.41 o 
   1  12   4      348.22      375.90     13.54 o 
   2  12   4        5.87       -5.17      5.47 o 
   3  12   4       60.95       51.35      8.75 o 
   4  12   4      211.62      215.52     12.02 o 
   5  12   4      128.90      122.56     14.53 o 
   6  12   4      239.41      228.33     10.14 o 
   7  12   4      816.28      784.79     23.57 o 
   8  12   4      533.67      618.13     19.81 o 
   9  12   4       19.05       16.34      4.52 o 
  10  12   4        0.00        2.07      3.80 o 
  11  12   4       12.87       36.42      8.91 o 
  12  12   4        0.42        1.67      3.67 o 
  13  12   4       25.83       18.29      4.69 o 
  14  12   4        4.66        2.70      4.18 o 
  15  12   4       22.49       29.35      8.95 o 
  16  12   4        2.50        1.82      4.42 o 
  17  12   4      129.00      132.15      9.51 o 
  18  12   4      160.92      157.91     10.49 o 
  19  12   4       13.44       15.12      5.04 o 
  20  12   4       84.00       87.52     10.91 o 
  21  12   4      219.95      245.81     11.69 o 
 -22  13   4      163.08      189.10     10.87 o 
 -21  13   4       79.17       84.29      6.96 o 
 -20  13   4       84.15       96.19      7.11 o 
 -19  13   4       34.04       41.12      5.48 o 
 -18  13   4       93.30       89.74      6.63 o 
 -17  13   4       20.80       16.93      4.60 o 
 -16  13   4       80.83       91.36      6.34 o 
 -15  13   4        2.04        4.93      3.60 o 
 -14  13   4        0.84       -2.27      3.18 o 
 -13  13   4        0.81        8.05      3.31 o 
 -12  13   4        1.79        5.88      3.13 o 
 -11  13   4       50.30       48.99      4.01 o 
 -10  13   4       85.62       88.81      4.42 o 
  -9  13   4      526.64      490.63     10.58 o 
  -8  13   4      915.53      823.47     15.42 o 
  -7  13   4      304.16      266.27      6.91 o 
  -6  13   4      406.91      406.38      9.53 o 
  -5  13   4      452.71      462.47     10.27 o 
  -4  13   4       43.73       34.52      4.43 o 
  -3  13   4       11.26       15.08      7.22 o 
  -2  13   4     1365.51     1307.22     33.58 o 
  -1  13   4     4702.70     4321.24    103.86 o 
   0  13   4      139.88      157.32     11.74 o 
   1  13   4      748.05      804.17     22.39 o 
   2  13   4       22.30       18.08      8.88 o 
   3  13   4      909.99      903.69     48.14 o 
   4  13   4       11.33        6.55      4.40 o 
   5  13   4       29.59       37.96      5.10 o 
   6  13   4      247.76      255.08     11.92 o 
   7  13   4      206.49      217.29     10.35 o 
   8  13   4       27.70       22.25      4.64 o 
   9  13   4      129.23      109.58     11.88 o 
  10  13   4      196.29      193.23     10.36 o 
  11  13   4      146.66      152.27      9.91 o 
  12  13   4        5.77        8.68      4.61 o 
  13  13   4        2.29        0.11      4.02 o 
  14  13   4       34.76       32.39      5.57 o 
  15  13   4      432.12      438.91     15.50 o 
  16  13   4        1.20        2.24      4.87 o 
  17  13   4       22.87       22.28      6.23 o 
  18  13   4      166.04      152.19     10.49 o 
  19  13   4        7.44       13.77      5.17 o 
  20  13   4      131.49      145.67      9.33 o 
  21  13   4      110.87      120.84     12.59 o 
 -22  14   4       18.00        9.94      5.24 o 
 -21  14   4      130.12      137.86      8.26 o 
 -20  14   4       28.11       20.19      5.25 o 
 -19  14   4       29.07       25.99      5.17 o 
 -18  14   4       17.06       17.43      4.83 o 
 -17  14   4      495.97      437.92     13.20 o 
 -16  14   4       61.97       58.31      5.16 o 
 -15  14   4       30.91       32.31      4.29 o 
 -14  14   4       57.96       44.91      4.46 o 
 -13  14   4        1.44        5.78      3.39 o 
 -12  14   4      424.71      428.95     10.98 o 
 -11  14   4       60.59       85.34      9.73 o 
 -10  14   4       40.72       56.99      4.16 o 
  -9  14   4      235.35      236.94     10.82 o 
  -8  14   4      232.17      273.54      7.18 o 
  -7  14   4      267.19      270.79     13.33 o 
  -6  14   4     1232.00     1087.80     20.87 o 
  -5  14   4      277.56      255.94      7.70 o 
  -4  14   4      100.53      103.57      4.57 o 
  -3  14   4       24.54       40.60      7.30 o 
  -2  14   4      847.37      775.58     19.11 o 
  -1  14   4      375.19      328.50     11.79 o 
   0  14   4      271.24      246.84      9.69 o 
   1  14   4      825.25      751.55     35.08 o 
   2  14   4      141.93      173.41      7.78 o 
   3  14   4      355.78      367.01     20.00 o 
   4  14   4      166.95      147.95     10.68 o 
   5  14   4      122.56      114.32      9.88 o 
   6  14   4       24.74       17.69      4.94 o 
   7  14   4       45.42       47.64      6.27 o 
   8  14   4       47.21       38.58      5.81 o 
   9  14   4        2.03       -2.33      3.66 o 
  10  14   4      196.60      177.57     10.00 o 
  11  14   4       50.13       47.28      6.58 o 
  12  14   4       22.55       26.24      5.64 o 
  13  14   4       33.98       40.43      5.90 o 
  14  14   4       27.88       24.62      5.51 o 
  15  14   4       27.80       25.21      5.66 o 
  16  14   4       80.57       72.63      8.44 o 
  17  14   4       51.42       59.95      8.85 o 
  18  14   4        0.00       -1.54      6.97 o 
  19  14   4        4.86        5.34      5.00 o 
  20  14   4        2.79       -2.97      5.00 o 
 -21  15   4       12.45       17.26      5.33 o 
 -20  15   4        0.84        5.39      4.83 o 
 -19  15   4       42.87       56.51      6.12 o 
 -18  15   4       33.42       20.85      4.99 o 
 -17  15   4      108.96       94.13      6.15 o 
 -16  15   4        1.35        1.10      3.83 o 
 -15  15   4        5.10        7.79      3.81 o 
 -14  15   4       18.47       13.48      3.84 o 
 -13  15   4        9.42        9.78      3.53 o 
 -12  15   4       29.28       25.93      3.88 o 
 -11  15   4      724.29      691.87     15.31 o 
 -10  15   4      444.28      433.52     14.11 o 
  -9  15   4      490.25      416.10     10.51 o 
  -8  15   4      503.02      478.13     10.39 o 
  -7  15   4        0.84        5.94      2.52 o 
  -6  15   4        3.90        6.92      2.70 o 
  -5  15   4       80.70       74.15      4.39 o 
  -4  15   4      154.26      171.66      6.10 o 
  -3  15   4       54.99       51.27      4.60 o 
  -2  15   4     5353.30     5177.84    126.22 o 
  -1  15   4      378.91      348.53     12.66 o 
   0  15   4     1374.47     1311.32     34.92 o 
   1  15   4      270.78      307.84     21.52 o 
   2  15   4        0.31        0.81      3.22 o 
   3  15   4        2.44        4.45      3.25 o 
   4  15   4       16.44       16.82      3.13 o 
   5  15   4      107.52      106.93      9.77 o 
   6  15   4      587.48      539.66     18.13 o 
   7  15   4        0.34       -0.13      3.57 o 
   8  15   4        0.03       -2.47      3.61 o 
   9  15   4        4.12        1.07      3.83 o 
  10  15   4      396.72      415.00     23.20 o 
  11  15   4       27.75       22.47      6.11 o 
  12  15   4       10.62       12.57      5.37 o 
  13  15   4      135.07      139.04      9.09 o 
  14  15   4        4.09        0.39      4.41 o 
  15  15   4      176.16      176.91     10.81 o 
  16  15   4        0.10       -0.81      4.70 o 
  17  15   4        3.38       -1.29      5.00 o 
  18  15   4       26.72       30.18      6.69 o 
  19  15   4       86.53      120.99     10.21 o 
 -21  16   4        6.15        4.79      5.15 o 
 -20  16   4      185.93      204.38     11.94 o 
 -19  16   4      135.83      127.05     10.27 o 
 -18  16   4       62.87       56.86      6.00 o 
 -17  16   4       10.43        8.25      4.25 o 
 -16  16   4       35.81       39.85      4.85 o 
 -15  16   4       96.16      101.15      7.06 o 
 -14  16   4      148.51      129.41      6.56 o 
 -13  16   4        5.12        7.50      3.61 o 
 -12  16   4       41.09       41.65      4.34 o 
 -11  16   4      250.71      238.24      8.00 o 
 -10  16   4       93.71       71.69      4.79 o 
  -9  16   4       37.18       43.91      4.03 o 
  -8  16   4      117.33       84.37      4.73 o 
  -7  16   4      360.93      362.24     10.17 o 
  -6  16   4       63.85       61.67      3.92 o 
  -5  16   4      490.37      486.50     12.02 o 
  -4  16   4       75.97       75.53      7.88 o 
  -3  16   4       15.49       22.70      4.52 o 
  -2  16   4       60.34       62.08     10.04 o 
  -1  16   4      182.76      141.74      8.17 o 
   0  16   4     1074.82     1008.91     28.13 o 
   1  16   4      893.20      878.91     30.49 o 
   2  16   4      130.52      136.12      8.88 o 
   3  16   4        7.88       12.28      4.69 o 
   4  16   4      102.59      105.38      7.45 o 
   5  16   4      220.53      200.15     12.87 o 
   6  16   4       14.87       10.53      7.33 o 
   7  16   4      119.81      107.67      8.11 o 
   8  16   4      192.30      182.10     15.17 o 
   9  16   4       38.31       27.58      5.66 o 
  10  16   4      104.05      105.38      8.67 o 
  11  16   4       35.09       44.35      7.43 o 
  12  16   4      135.97      157.52     10.85 o 
  13  16   4      135.20      145.53      9.40 o 
  14  16   4       11.41       12.60      5.31 o 
  15  16   4        0.00        2.47      4.69 o 
  16  16   4       12.62       11.95      7.55 o 
  17  16   4       19.91       20.12      5.97 o 
  18  16   4      254.63      255.79     13.26 o 
  19  16   4        5.53        6.30      8.39 o 
 -20  17   4      262.19      231.18     10.42 o 
 -19  17   4        5.57        6.67      4.97 o 
 -18  17   4       89.73       96.55      7.18 o 
 -17  17   4      395.49      417.19     11.86 o 
 -16  17   4        0.49        5.24      4.09 o 
 -15  17   4        3.60        2.12      3.77 o 
 -14  17   4        9.50       14.01      3.96 o 
 -13  17   4        0.83       -1.19      3.41 o 
 -12  17   4       16.06        5.04      3.55 o 
 -11  17   4       16.39       12.55      3.53 o 
 -10  17   4        5.08        6.72      3.27 o 
  -9  17   4       23.48       31.08      3.97 o 
  -8  17   4       87.26      101.26      5.16 o 
  -7  17   4      184.69      179.93      6.49 o 
  -6  17   4      144.43      148.41      6.37 o 
  -5  17   4        5.58        7.94      3.14 o 
  -4  17   4       59.58       71.65      4.67 o 
  -3  17   4       13.99       13.09      4.35 o 
  -2  17   4        3.74       10.03      4.15 o 
  -1  17   4        0.28        3.27      4.05 o 
   0  17   4      537.41      498.70     16.35 o 
   1  17   4      686.18      693.23     20.79 o 
   2  17   4       99.91       86.53      7.43 o 
   3  17   4      232.69      214.75     10.88 o 
   4  17   4       11.75       18.22     10.75 o 
   5  17   4       23.19       21.40      3.59 o 
   6  17   4       27.18       28.52      6.41 o 
   7  17   4      133.44      126.66     11.41 o 
   8  17   4       73.20       64.81     13.37 o 
   9  17   4       26.08       15.90      5.24 o 
  10  17   4       59.86       67.68      9.80 o 
  11  17   4        4.45        2.27      5.03 o 
  12  17   4       16.20        8.04      7.32 o 
  13  17   4       37.72       30.10      5.73 o 
  14  17   4        3.71        2.86      5.72 o 
  15  17   4        0.63       -4.59      4.59 o 
  16  17   4       18.89       20.05      5.98 o 
  17  17   4        0.00        5.99      8.96 o 
  18  17   4        0.75        1.96     10.64 o 
 -20  18   4        9.99        5.69     12.67 o 
 -19  18   4       36.11       26.12      6.55 o 
 -18  18   4        4.95       -0.17      4.25 o 
 -17  18   4        8.37        2.08      4.27 o 
 -16  18   4      135.58      142.79      7.35 o 
 -15  18   4       32.69       24.61      4.53 o 
 -14  18   4       36.81       35.93      4.61 o 
 -13  18   4       47.88       41.80      5.08 o 
 -12  18   4      101.08      110.12      6.11 o 
 -11  18   4       74.80       85.39      5.42 o 
 -10  18   4      102.05       90.97      5.42 o 
  -9  18   4        7.17        9.58      3.30 o 
  -8  18   4      253.43      265.54      8.17 o 
  -7  18   4        0.10       -0.19      3.34 o 
  -6  18   4      126.30      118.60      8.70 o 
  -5  18   4        0.14        0.84      3.04 o 
  -4  18   4        6.56        6.13      3.38 o 
  -3  18   4       26.34       31.37      5.28 o 
  -2  18   4        2.16        1.97      4.04 o 
  -1  18   4        2.55        3.45      4.01 o 
   0  18   4        3.19        2.30      4.15 o 
   1  18   4     1126.89     1102.59     30.80 o 
   2  18   4       46.69       50.36      6.83 o 
   3  18   4        0.39        4.54      4.56 o 
   4  18   4        0.73        5.08      4.18 o 
   5  18   4      121.08      107.99      7.66 o 
   6  18   4       63.28       48.94     10.83 o 
   7  18   4        4.78        0.83      9.53 o 
   8  18   4       53.04       47.22      8.52 o 
   9  18   4       12.86        9.65      6.48 o 
  10  18   4        0.04       -2.79      4.49 o 
  11  18   4       33.84       30.59      6.47 o 
  12  18   4       21.24       18.75      6.02 o 
  13  18   4        5.21        8.08      5.54 o 
  14  18   4        5.35        1.94      5.06 o 
  15  18   4       29.73       30.52      6.43 o 
  16  18   4        0.03       -2.30      7.91 o 
  17  18   4       13.15       18.72      6.10 o 
  18  18   4        2.53        6.10      7.22 o 
 -19  19   4      137.98      150.18      9.29 o 
 -18  19   4        2.68        4.26      4.50 o 
 -17  19   4        6.62        5.73      4.40 o 
 -16  19   4       41.14       33.97      6.71 o 
 -15  19   4       94.85       94.44      6.27 o 
 -14  19   4        0.12       -3.62      3.62 o 
 -13  19   4        3.56        2.55      3.75 o 
 -12  19   4       21.10       13.92      3.94 o 
 -11  19   4      150.99      136.62      6.58 o 
 -10  19   4       86.30       78.67      5.24 o 
  -9  19   4       31.51       32.21      4.05 o 
  -8  19   4       57.87       60.03      4.57 o 
  -7  19   4       55.31       48.06      5.01 o 
  -6  19   4        1.06        1.54      3.40 o 
  -5  19   4       69.49       71.17      5.10 o 
  -4  19   4       38.36       44.27      4.87 o 
  -3  19   4       44.59       49.29      6.25 o 
  -2  19   4      179.91      170.15      9.64 o 
  -1  19   4       11.75        9.23      4.62 o 
   0  19   4       88.31       96.92      7.36 o 
   1  19   4      180.23      185.30      9.61 o 
   2  19   4        5.31       11.62      4.54 o 
   3  19   4       27.93       20.17      7.31 o 
   4  19   4        1.88        2.12      4.30 o 
   5  19   4       13.63       15.11      5.41 o 
   6  19   4       11.90        8.33      7.42 o 
   7  19   4        0.05        0.42      7.35 o 
   8  19   4        1.78        3.64      7.55 o 
   9  19   4       30.23        6.29     14.88 o 
  10  19   4        2.41        1.67      8.40 o 
  11  19   4       15.34       20.59      5.90 o 
  12  19   4      287.97      274.66     14.43 o 
  13  19   4        3.15       -2.91      7.12 o 
  14  19   4       16.19       16.66      7.14 o 
  15  19   4       34.66       36.02      6.61 o 
  16  19   4       38.59       51.46      9.08 o 
  17  19   4       12.81       11.65      9.76 o 
 -18  20   4       13.93       25.04      5.47 o 
 -17  20   4        0.07       -3.22      4.23 o 
 -16  20   4       95.30       96.85      6.61 o 
 -15  20   4        5.45       -3.69      3.99 o 
 -14  20   4        0.15       -3.88      3.88 o 
 -13  20   4       21.79       17.69      4.30 o 
 -12  20   4        7.67        5.94      3.86 o 
 -11  20   4        7.45        1.64      3.60 o 
 -10  20   4      310.87      297.06      9.19 o 
  -9  20   4       76.90       71.29      5.52 o 
  -8  20   4       16.78        6.75      3.65 o 
  -7  20   4       95.17       83.28      6.04 o 
  -6  20   4       38.23       30.39      6.98 o 
  -5  20   4       32.36       34.44      4.25 o 
  -4  20   4       47.48       54.16      6.73 o 
  -3  20   4      166.71      162.75      9.79 o 
  -2  20   4        9.80        8.04      4.80 o 
  -1  20   4       14.89       16.88      6.89 o 
   0  20   4        5.19        1.76      4.32 o 
   1  20   4        0.05       -1.88      4.24 o 
   2  20   4       46.20       38.05      5.63 o 
   3  20   4        1.44       -0.84      4.71 o 
   4  20   4       58.14       65.78      7.18 o 
   5  20   4       13.21       10.32      4.61 o 
   6  20   4        2.03       -4.37      6.26 o 
   7  20   4        4.11        2.09      7.87 o 
   8  20   4        0.81        1.53      7.46 o 
   9  20   4        3.64        3.11      8.46 o 
  10  20   4       19.30       17.02      9.99 o 
  11  20   4       61.22       90.88     12.12 o 
  12  20   4      254.65      267.73     18.53 o 
  13  20   4      108.39       98.48      9.89 o 
  14  20   4       22.62       32.38      7.88 o 
  15  20   4        0.00       11.76      7.02 o 
  16  20   4       13.77       29.31     11.76 o 
 -17  21   4       19.50       18.47      5.17 o 
 -16  21   4       23.91       16.45      4.69 o 
 -15  21   4       11.86        1.31      4.56 o 
 -14  21   4        8.55       10.41      4.32 o 
 -13  21   4       34.85       36.39      5.26 o 
 -12  21   4       10.03        6.46      3.96 o 
 -11  21   4       88.80       85.20      6.17 o 
 -10  21   4        0.96        1.17      3.84 o 
  -9  21   4      212.52      225.77      8.72 o 
  -8  21   4      321.44      341.39     10.67 o 
  -7  21   4       42.21       50.87      5.25 o 
  -6  21   4       44.01       42.22      4.84 o 
  -5  21   4      188.33      184.65     13.85 o 
  -4  21   4        7.46       10.43      5.40 o 
  -3  21   4       60.79       65.70      7.00 o 
  -2  21   4        2.13        6.52      5.09 o 
  -1  21   4       14.36       18.81      5.38 o 
   0  21   4        0.45       -2.84      4.33 o 
   1  21   4       11.53       13.64      5.13 o 
   2  21   4      212.18      201.90     10.43 o 
   3  21   4       76.69       66.06      6.56 o 
   4  21   4      114.23      108.98      8.80 o 
   5  21   4       53.93       49.18      6.28 o 
   6  21   4       34.09       36.50     11.26 o 
   7  21   4        0.11        3.16      8.16 o 
   8  21   4       29.47       25.95     10.54 o 
   9  21   4        4.62       14.09     10.32 o 
  10  21   4      300.05      357.85     28.69 o 
  11  21   4       11.12       10.97     10.38 o 
  12  21   4       22.03       12.62     10.70 o 
  13  21   4        0.26       18.81     10.95 o 
  14  21   4        0.16        3.26      6.33 o 
  15  21   4      130.26      140.17     12.59 o 
 -16  22   4      118.75      138.70      8.04 o 
 -15  22   4       47.60       56.30      5.69 o 
 -14  22   4      101.19       87.92      6.36 o 
 -13  22   4       68.49       72.15      5.76 o 
 -12  22   4      118.32      119.55      7.28 o 
 -11  22   4       53.21       57.14      5.69 o 
 -10  22   4        9.99       10.15      4.20 o 
  -9  22   4        5.03        8.84      4.00 o 
  -8  22   4        2.44        2.57      3.85 o 
  -7  22   4        0.19       -3.93      3.93 o 
  -6  22   4        0.01        1.64      3.71 o 
  -5  22   4       30.47       44.78      6.97 o 
  -4  22   4       25.07       13.12      5.84 o 
  -3  22   4       18.85       12.05     10.20 o 
  -2  22   4      101.11      111.29      8.74 o 
  -1  22   4       44.49       47.37      6.61 o 
   0  22   4        0.12        7.21      5.17 o 
   1  22   4       28.21       20.61      5.50 o 
   2  22   4        1.39        3.07      4.70 o 
   3  22   4       74.71       66.78      6.81 o 
   4  22   4       26.92       33.52      6.24 o 
   5  22   4       42.64       56.97     12.98 o 
   6  22   4        6.18        9.93      9.10 o 
   7  22   4      234.46      198.06     22.76 o 
   8  22   4       42.05       49.74     13.74 o 
   9  22   4       98.30      119.78     18.56 o 
  10  22   4      374.33      419.44     31.92 o 
  11  22   4       72.10      113.49     18.21 o 
  12  22   4       93.59      102.43     18.17 o 
  13  22   4       61.22       59.38     14.70 o 
  14  22   4       17.06       30.88      9.43 o 
 -15  23   4        4.38        6.89      6.77 o 
 -14  23   4      193.19      184.65      9.03 o 
 -13  23   4       17.62       34.89      5.65 o 
 -12  23   4        2.96       -2.12      4.29 o 
 -11  23   4       96.86      105.89      6.88 o 
 -10  23   4       19.28       23.50      4.69 o 
  -9  23   4       89.08       97.85      6.43 o 
  -8  23   4        1.31        0.65      3.81 o 
  -7  23   4       37.63       35.71      5.00 o 
  -6  23   4        0.67       -5.28      5.28 o 
  -5  23   4        1.42        5.14      6.60 o 
  -4  23   4       23.23       19.88      6.22 o 
  -3  23   4       19.62       12.72      5.95 o 
  -2  23   4      210.63      195.42     11.46 o 
  -1  23   4        9.86        7.88      5.44 o 
   0  23   4      111.46      148.97      9.91 o 
   1  23   4        0.27       -0.10      4.93 o 
   2  23   4       19.74       47.79      6.64 o 
   3  23   4        1.23       -3.02      5.73 o 
   4  23   4       72.47       56.33      6.52 o 
   5  23   4       31.29       39.38     12.04 o 
   6  23   4       34.77       11.93     10.45 o 
   7  23   4        1.36       -5.21      8.95 o 
   8  23   4        0.00       -2.05      9.69 o 
   9  23   4        4.36       21.19     11.50 o 
  10  23   4       16.10       15.61     11.27 o 
  11  23   4       18.54       26.33     13.11 o 
  12  23   4       82.38      107.34     18.46 o 
  13  23   4      314.31      412.61     32.69 o 
 -13  24   4       35.77       36.52      6.07 o 
 -12  24   4       22.26       22.77      5.13 o 
 -11  24   4       31.11       27.22      5.11 o 
 -10  24   4       29.78       28.01      5.03 o 
  -9  24   4      126.92      130.51      7.99 o 
  -8  24   4       43.24       36.38      7.42 o 
  -7  24   4      127.82      138.57      9.07 o 
  -6  24   4        0.93       -1.32      5.88 o 
  -5  24   4       11.92       13.86      6.24 o 
  -4  24   4        4.69        1.87      5.66 o 
  -3  24   4        4.73       -0.49      5.49 o 
  -2  24   4       76.46       89.91      8.64 o 
  -1  24   4        0.20       -1.28      5.17 o 
   0  24   4       73.97       65.24      7.49 o 
   1  24   4       68.85       67.53      7.53 o 
   2  24   4       50.76       72.06      9.50 o 
   3  24   4       42.16       56.23      6.95 o 
   4  24   4        1.42       -4.90      4.90 o 
   5  24   4        3.31       12.14      7.31 o 
   6  24   4       23.09       30.46     12.47 o 
   7  24   4        0.42       10.80     10.43 o 
   8  24   4       32.25       21.67     12.11 o 
   9  24   4       17.56       21.42     12.41 o 
  10  24   4      253.92      226.45     25.47 o 
  11  24   4        0.06        2.59     10.68 o 
 -12  25   4        9.24        5.08      6.37 o 
 -11  25   4      193.21      215.64      9.38 o 
 -10  25   4       25.61       28.90      6.33 o 
  -9  25   4      143.34      159.81      9.88 o 
  -8  25   4        2.73        8.52      5.42 o 
  -7  25   4       14.86       10.64      5.81 o 
  -6  25   4       36.34       26.92      7.13 o 
  -5  25   4        2.83        1.04      5.78 o 
  -4  25   4        2.67        1.20      5.82 o 
  -3  25   4       27.72       21.67      6.62 o 
  -2  25   4        0.00       11.19      5.98 o 
  -1  25   4        2.19       -1.58      5.99 o 
   0  25   4       69.55       79.12      8.20 o 
   1  25   4       48.45       55.13      7.32 o 
   2  25   4        1.80        1.41      5.60 o 
   3  25   4       12.88       11.49      7.16 o 
   4  25   4       66.90       52.03     10.28 o 
   5  25   4       57.34       70.07     10.89 o 
   6  25   4        0.55       -2.19      9.89 o 
   7  25   4       71.35       61.61     15.86 o 
   8  25   4        1.67       10.03     11.47 o 
   9  25   4       40.72       42.01     13.83 o 
  10  25   4       81.22       67.23     15.62 o 
 -10  26   4       73.23       82.76     15.37 o 
  -9  26   4       34.16       43.66      7.03 o 
  -8  26   4        3.50       -2.08      5.43 o 
  -7  26   4      180.00      187.17     12.31 o 
  -6  26   4        0.88        2.86      6.53 o 
  -5  26   4       16.97       10.26      9.16 o 
  -4  26   4        5.47       -3.30      5.84 o 
  -3  26   4        6.56        7.14      6.77 o 
  -2  26   4        0.05       -5.70      5.70 o 
  -1  26   4       33.61       32.88      7.08 o 
   0  26   4       13.47        9.89      6.03 o 
   1  26   4       41.33       42.51      7.06 o 
   2  26   4       28.03       26.69      6.62 o 
   3  26   4        3.94        3.91      5.52 o 
   4  26   4        2.34       -6.08      7.16 o 
   5  26   4        0.17        0.02      7.63 o 
   6  26   4       59.79       60.93     10.98 o 
   7  26   4      157.93      142.95     21.23 o 
   8  26   4       18.13       29.94     13.10 o 
  -7  27   4       89.77       86.95      8.99 o 
  -6  27   4        1.61       -5.92      5.92 o 
  -5  27   4       12.27        9.85      6.77 o 
  -4  27   4       39.21       41.34      7.63 o 
  -3  27   4        1.76        3.36      6.40 o 
  -2  27   4       74.39       53.62      8.02 o 
  -1  27   4       24.22       15.31      6.59 o 
   0  27   4        0.71       -0.28      5.85 o 
   1  27   4       12.00       12.10      6.22 o 
   2  27   4        0.25       -3.13      5.57 o 
   3  27   4       61.77       67.91     11.33 o 
   4  27   4       12.88       25.17      9.09 o 
   5  27   4       29.19       15.83      8.59 o 
 -25   1   5        2.46       -4.24      8.13 o 
 -24   1   5        0.07       -4.71      5.35 o 
 -23   1   5       74.52       72.11      7.62 o 
 -22   1   5       45.52       49.65      6.68 o 
 -21   1   5        6.02        8.61      5.24 o 
 -20   1   5      172.24      161.38      9.38 o 
 -19   1   5      123.05      131.55      8.48 o 
 -18   1   5       55.36       36.46      5.36 o 
 -17   1   5      131.63      148.11      8.61 o 
 -16   1   5       19.15       18.33      3.97 o 
 -15   1   5     1077.69      939.35     21.30 o 
 -14   1   5      233.74      239.07      8.96 o 
 -13   1   5     4250.72     4235.19     74.30 o 
 -12   1   5     1160.16     1189.04     23.00 o 
 -11   1   5       79.98       86.41      3.88 o 
 -10   1   5       72.71       68.39      3.44 o 
  -9   1   5        0.94        1.92      1.71 o 
  -8   1   5        0.05        3.36      1.21 o 
  -7   1   5      200.10      234.70     13.11 o 
  -6   1   5     1633.99     1625.62     50.97 o 
  -5   1   5     1524.15     1576.54     49.44 o 
  -4   1   5       24.13       46.43      3.49 o 
  -3   1   5       14.17       19.79      5.38 o 
  -2   1   5       58.94      123.21      9.14 o 
  -1   1   5      942.43      857.29     35.26 o 
   0   1   5      669.90      598.35     29.63 o 
   1   1   5       22.13       22.09      4.68 o 
   2   1   5      484.19      511.94     14.89 o 
   3   1   5      656.71      627.07     18.06 o 
   4   1   5      701.81      741.20     18.19 o 
   5   1   5        2.28       12.86      2.69 o 
   6   1   5        8.45       11.86      2.68 o 
   7   1   5       25.24       28.60      3.58 o 
   8   1   5      511.62      524.34     12.40 o 
   9   1   5      490.16      401.51     10.50 o 
  10   1   5      233.18      252.45      7.97 o 
  11   1   5      751.83      736.69     16.60 o 
  12   1   5      172.42      148.07      6.24 o 
  13   1   5       32.53       47.08      4.15 o 
  14   1   5       29.65       36.89      4.43 o 
  15   1   5      696.62      678.44     18.56 o 
  16   1   5        0.82       14.41      5.04 o 
  17   1   5       28.34       36.89      7.11 o 
  18   1   5       11.89        6.25      4.46 o 
  19   1   5      253.19      267.90     11.42 o 
  20   1   5       34.78       34.54      6.83 o 
  21   1   5        0.17        5.26      5.08 o 
  22   1   5       60.69       48.41      7.01 o 
 -25   2   5       22.53        7.05      8.63 o 
 -24   2   5       40.64       48.05      7.17 o 
 -23   2   5       45.84       60.72      7.25 o 
 -22   2   5        3.49        6.57      5.36 o 
 -21   2   5      525.88      487.04     16.11 o 
 -20   2   5       31.83       31.57      5.71 o 
 -19   2   5      400.99      407.57     12.66 o 
 -18   2   5        0.33        1.53      3.94 o 
 -17   2   5       93.79      106.69      6.55 o 
 -16   2   5       23.66       22.19      4.21 o 
 -15   2   5        0.82        6.08      3.62 o 
 -14   2   5        7.50        8.92      3.78 o 
 -13   2   5      332.90      357.86     11.31 o 
 -12   2   5     1362.03     1341.11     23.45 o 
 -11   2   5     2486.95     2483.40     51.06 o 
 -10   2   5       19.47       34.07      2.97 o 
  -9   2   5      156.16      140.50     10.48 o 
  -8   2   5      176.03      175.26      9.24 o 
  -7   2   5     1406.78     1484.72     33.40 o 
  -6   2   5      434.81      429.98     13.01 o 
  -5   2   5     1260.05     1347.13     42.47 o 
  -4   2   5      554.44      586.99     19.81 o 
  -3   2   5      762.03      677.31     18.69 o 
  -2   2   5        2.70       15.97      3.55 o 
  -1   2   5      114.36      144.92      6.75 o 
   0   2   5      130.28      139.59      4.78 o 
   1   2   5      514.02      494.93     14.37 o 
   2   2   5        0.92        4.31      2.64 o 
   3   2   5       21.58       45.46      6.80 o 
   4   2   5       15.13       25.12      3.25 o 
   5   2   5     1095.74     1045.37     24.88 o 
   6   2   5       19.35       27.44      2.22 o 
   7   2   5      383.08      380.22     15.30 o 
   8   2   5       16.71        9.55      2.22 o 
   9   2   5      342.59      345.08     26.27 o 
  10   2   5      259.27      256.90      8.91 o 
  11   2   5        0.57        0.95      2.94 o 
  12   2   5     2043.05     1978.67     39.72 o 
  13   2   5      451.17      479.49     12.56 o 
  14   2   5      470.94      458.47     12.49 o 
  15   2   5      110.34      129.47      7.50 o 
  16   2   5      398.43      394.39     13.11 o 
  17   2   5      364.81      393.69     14.66 o 
  18   2   5       53.73       61.99      6.31 o 
  19   2   5       11.12       20.17      5.28 o 
  20   2   5       31.93       37.63      6.41 o 
  21   2   5       32.76       36.16      6.17 o 
  22   2   5       59.23       54.14      7.42 o 
 -25   3   5       87.98       85.74      8.00 o 
 -24   3   5      124.43      113.16      8.65 o 
 -23   3   5      224.01      241.23     10.23 o 
 -22   3   5       54.15       57.98      6.97 o 
 -21   3   5       30.06       36.34      6.30 o 
 -20   3   5       69.27       72.82      6.38 o 
 -19   3   5        4.28        4.94      4.29 o 
 -18   3   5       66.05       60.93      6.52 o 
 -17   3   5        0.01        6.21      3.86 o 
 -16   3   5       59.80       49.14      4.33 o 
 -15   3   5        6.27        5.84      3.19 o 
 -14   3   5      106.86      102.56      5.31 o 
 -13   3   5      743.90      684.33     14.71 o 
 -12   3   5     1233.96     1228.51     23.46 o 
 -11   3   5      906.72      796.97     19.49 o 
 -10   3   5       18.93       33.06      3.02 o 
  -9   3   5       45.39       51.22      2.84 o 
  -8   3   5       24.30       27.68      2.15 o 
  -7   3   5       55.82       94.55      6.00 o 
  -6   3   5      461.40      472.95     12.16 o 
  -5   3   5        1.47        6.13      2.50 o 
  -4   3   5     1598.06     1521.88     40.96 o 
  -3   3   5     1381.24     1435.24     36.69 o 
  -2   3   5       84.61      135.68      4.15 o 
  -1   3   5     1478.49     1433.86     34.51 o 
   0   3   5      113.99       98.33      3.82 o 
   1   3   5      757.01      831.04     18.70 o 
   2   3   5      343.46      316.83     10.34 o 
   3   3   5      867.17      755.32     21.04 o 
   4   3   5      366.66      367.88     12.04 o 
   5   3   5      171.45      168.60      5.57 o 
   6   3   5      376.67      403.71     11.78 o 
   7   3   5      378.74      414.78     19.75 o 
   8   3   5        8.43       11.71      2.55 o 
   9   3   5        0.00        8.88      2.94 o 
  10   3   5      684.01      677.33     17.88 o 
  11   3   5      577.29      582.15     16.13 o 
  12   3   5      381.68      375.12     12.19 o 
  13   3   5       13.68       17.08      3.26 o 
  14   3   5       18.90       22.90      3.69 o 
  15   3   5      276.86      249.80     12.96 o 
  16   3   5       54.66       24.34      4.74 o 
  17   3   5       23.86       27.47      5.29 o 
  18   3   5       64.32       55.02      9.48 o 
  19   3   5       16.12       19.80      5.28 o 
  20   3   5      111.22      126.34      8.96 o 
  21   3   5        0.22       -1.15      4.61 o 
  22   3   5       67.08       60.55      7.55 o 
 -25   4   5        0.02        3.80      6.55 o 
 -24   4   5      180.89      165.71     15.00 o 
 -23   4   5        4.73        2.30      5.42 o 
 -22   4   5      154.65      162.23      8.68 o 
 -21   4   5      175.54      180.07      8.23 o 
 -20   4   5        1.26        3.79      4.29 o 
 -19   4   5      285.39      308.06      9.82 o 
 -18   4   5       37.59       38.67      4.48 o 
 -17   4   5       64.02       79.31      5.39 o 
 -16   4   5       13.92        8.42      3.39 o 
 -15   4   5       20.37       24.68      3.58 o 
 -14   4   5       91.51      113.83      5.48 o 
 -13   4   5      922.01      910.30     19.17 o 
 -12   4   5       72.13       70.11      5.90 o 
 -11   4   5      778.35      772.99     15.79 o 
 -10   4   5      907.50      878.11     18.64 o 
  -9   4   5      520.47      499.25     10.68 o 
  -8   4   5       19.37       24.95      2.16 o 
  -7   4   5      945.71      991.34     31.68 o 
  -6   4   5     1487.71     1489.89     39.19 o 
  -5   4   5     1532.18     1572.44     40.94 o 
  -4   4   5      281.20      311.39     10.71 o 
  -3   4   5      337.89      345.91     11.38 o 
  -2   4   5      147.31      137.71     10.08 o 
  -1   4   5      544.87      582.46     16.31 o 
   0   4   5       61.44       74.07      8.88 o 
   1   4   5        5.87       11.67      2.99 o 
   2   4   5      190.52      223.36     15.70 o 
   3   4   5       12.03       17.17      2.00 o 
   4   4   5       95.67      108.99      4.99 o 
   5   4   5       89.77      125.85      5.59 o 
   6   4   5      159.32      169.79      6.93 o 
   7   4   5       11.82       11.66      2.62 o 
   8   4   5      703.04      699.67     18.73 o 
   9   4   5      141.69      135.26      6.93 o 
  10   4   5      792.49      794.29     20.40 o 
  11   4   5      352.91      333.79     11.19 o 
  12   4   5      126.23      108.65      6.76 o 
  13   4   5       87.98       74.88      5.89 o 
  14   4   5      131.05      117.59      8.44 o 
  15   4   5      319.07      308.62     10.15 o 
  16   4   5      234.77      243.87      9.19 o 
  17   4   5       27.17       29.39      5.06 o 
  18   4   5       34.57       39.37      5.75 o 
  19   4   5       23.86       27.94      6.59 o 
  20   4   5       19.84       15.46      5.60 o 
  21   4   5       40.69       35.76      6.32 o 
  22   4   5       97.23      110.27     10.79 o 
 -25   5   5        5.82        7.87      5.68 o 
 -24   5   5      927.34      859.05     24.07 o 
 -23   5   5      217.25      206.21     10.69 o 
 -22   5   5      166.26      205.36      9.47 o 
 -21   5   5        2.27       -4.07      4.07 o 
 -20   5   5      148.46      145.61      7.37 o 
 -19   5   5      189.82      204.98      8.18 o 
 -18   5   5      215.61      187.69      7.78 o 
 -17   5   5        2.03        3.53      3.51 o 
 -16   5   5       12.41       17.88      3.62 o 
 -15   5   5       49.66       48.73      4.84 o 
 -14   5   5        9.49       37.17      3.77 o 
 -13   5   5      102.89       85.32      6.44 o 
 -12   5   5       90.25      114.53      9.48 o 
 -11   5   5     3060.74     2761.19     53.75 o 
 -10   5   5     1151.00     1096.49     22.57 o 
  -9   5   5       24.87       44.55      2.92 o 
  -8   5   5       22.55       28.51      2.98 o 
  -7   5   5        0.49       13.63      2.76 o 
  -6   5   5       19.66       21.19      3.72 o 
  -5   5   5        6.14       23.66      3.61 o 
  -4   5   5      738.52      805.34     22.62 o 
  -3   5   5      224.20      233.78     10.39 o 
  -2   5   5      213.33      225.40     10.42 o 
  -1   5   5        0.12        5.38      3.02 o 
   0   5   5        7.31       29.91      7.26 o 
   1   5   5      775.71      872.90     24.94 o 
   2   5   5      407.03      397.22     39.61 o 
   3   5   5        9.86       30.95      4.97 o 
   4   5   5     1732.53     1647.61     36.10 o 
   5   5   5        4.15       15.18      2.71 o 
   6   5   5       47.29       38.62      3.74 o 
   7   5   5        8.05       15.63      3.12 o 
   8   5   5      134.15      118.72      6.10 o 
   9   5   5        0.90        8.18      2.99 o 
  10   5   5       27.66       18.48      3.58 o 
  11   5   5      581.28      589.11     17.63 o 
  12   5   5       10.40       14.17      3.78 o 
  13   5   5      246.06      229.76     11.60 o 
  14   5   5      446.41      447.79     15.46 o 
  15   5   5       92.67       95.68      6.50 o 
  16   5   5       43.46       62.11      5.50 o 
  17   5   5      125.93      109.01      7.02 o 
  18   5   5      281.04      306.39     12.06 o 
  19   5   5       34.16       27.60      5.64 o 
  20   5   5        0.04        2.25      4.70 o 
  21   5   5       48.14       28.46      7.48 o 
  22   5   5      202.57      193.65     14.83 o 
 -24   6   5        4.27        9.29      6.66 o 
 -23   6   5      123.59      167.98      9.79 o 
 -22   6   5       36.38       52.93      6.39 o 
 -21   6   5        8.70        3.45      4.60 o 
 -20   6   5      193.44      212.09      8.64 o 
 -19   6   5        0.37       -0.04      3.68 o 
 -18   6   5      250.70      263.38      8.95 o 
 -17   6   5      131.53      155.92      7.73 o 
 -16   6   5        8.99       13.10      3.44 o 
 -15   6   5        0.53        2.42      3.05 o 
 -14   6   5       45.67       70.16      7.62 o 
 -13   6   5        0.68        6.59      3.11 o 
 -12   6   5      129.45      153.99     10.10 o 
 -11   6   5        4.23        9.52      2.79 o 
 -10   6   5       31.54       46.81      7.27 o 
  -9   6   5       42.16       57.14      3.26 o 
  -8   6   5      620.22      609.74     16.03 o 
  -7   6   5        0.04        6.91      3.59 o 
  -6   6   5      269.64      280.69      8.83 o 
  -5   6   5       14.08       11.41     11.24 o 
  -4   6   5      583.47      585.51     17.54 o 
  -3   6   5      252.48      300.32     13.33 o 
  -2   6   5       22.76       26.59      4.87 o 
  -1   6   5       12.63       14.98      2.43 o 
   0   6   5      585.79      606.25     17.03 o 
   1   6   5      340.10      330.71     17.91 o 
   2   6   5     2190.85     2263.88     48.69 o 
   3   6   5      188.61      169.76      5.91 o 
   4   6   5      650.53      680.61     16.66 o 
   5   6   5      100.89       94.20      4.62 o 
   6   6   5      242.13      267.31      9.69 o 
   7   6   5      593.58      605.24     18.03 o 
   8   6   5       17.91       19.86      3.70 o 
   9   6   5        0.44       -0.88      2.83 o 
  10   6   5      154.79      171.39      7.80 o 
  11   6   5      147.49      142.55      7.57 o 
  12   6   5      322.71      297.59     10.71 o 
  13   6   5        0.21       -0.33      3.45 o 
  14   6   5      104.05      104.70      7.42 o 
  15   6   5      174.25      175.67     13.96 o 
  16   6   5        9.72       23.59      4.27 o 
  17   6   5       92.23      106.96      7.04 o 
  18   6   5        3.75        2.79      7.25 o 
  19   6   5       34.07       48.43      6.27 o 
  20   6   5        0.52        3.19      4.59 o 
  21   6   5       92.31       97.05     15.10 o 
  22   6   5        4.66       -2.79      6.45 o 
 -24   7   5      174.84      181.91     12.04 o 
 -23   7   5      109.78      110.62      7.71 o 
 -22   7   5      134.51      136.42      8.22 o 
 -21   7   5      160.78      164.82      8.77 o 
 -20   7   5      250.30      252.18     10.04 o 
 -19   7   5      154.14      180.38      7.86 o 
 -18   7   5       17.21       22.22      4.18 o 
 -17   7   5      211.12      186.61      8.00 o 
 -16   7   5      150.52      148.51      6.71 o 
 -15   7   5        5.34       15.15      3.41 o 
 -14   7   5     1611.86     1493.91     28.49 o 
 -13   7   5       59.37       60.87      4.25 o 
 -12   7   5       37.82       34.67      3.47 o 
 -11   7   5      184.43      188.52      6.47 o 
 -10   7   5       21.34       40.94      3.42 o 
  -9   7   5       65.58       65.51      4.48 o 
  -8   7   5       23.37       30.69      2.52 o 
  -7   7   5       69.92       60.07      4.47 o 
  -6   7   5      533.64      540.30     16.82 o 
  -5   7   5       29.86       28.64      3.82 o 
  -4   7   5      663.55      653.12     19.24 o 
  -3   7   5      261.04      227.82     10.90 o 
  -2   7   5     1101.12     1091.07     36.02 o 
  -1   7   5      180.15      148.94      8.86 o 
   0   7   5      218.83      208.11      9.58 o 
   1   7   5       30.21       47.36      4.01 o 
   2   7   5     3735.39     3843.65     95.45 o 
   3   7   5       11.60       11.02      2.79 o 
   4   7   5     2726.80     2789.31     70.29 o 
   5   7   5      323.02      334.00     11.46 o 
   6   7   5       39.95       31.63      5.65 o 
   7   7   5       56.29       72.16      5.56 o 
   8   7   5      125.41      125.09      7.29 o 
   9   7   5      203.51      180.76      9.28 o 
  10   7   5       36.77       48.13      4.94 o 
  11   7   5      108.91      105.47      6.75 o 
  12   7   5        5.79       11.92      3.94 o 
  13   7   5       93.59       99.40      9.85 o 
  14   7   5       67.66       59.00      6.05 o 
  15   7   5        1.19        6.30      4.47 o 
  16   7   5       68.65       79.25      6.07 o 
  17   7   5      111.12      109.70      7.14 o 
  18   7   5      648.59      658.16     17.87 o 
  19   7   5        8.11        9.31      6.39 o 
  20   7   5       11.13       13.76      5.42 o 
  21   7   5        5.86        5.54      5.62 o 
  22   7   5      300.58      327.75     18.18 o 
 -24   8   5        0.00        3.02      5.17 o 
 -23   8   5      101.73       81.02      7.07 o 
 -22   8   5       23.24       14.46      5.25 o 
 -21   8   5       48.92       64.69      6.44 o 
 -20   8   5       27.89       23.51      5.01 o 
 -19   8   5        1.03        4.80      4.25 o 
 -18   8   5       46.81       53.89      4.97 o 
 -17   8   5       74.78       70.88      5.86 o 
 -16   8   5       38.24       30.52      4.11 o 
 -15   8   5       41.03       57.71      4.54 o 
 -14   8   5      336.16      296.77      8.70 o 
 -13   8   5       73.95       72.22      4.83 o 
 -12   8   5      157.67      174.41      8.72 o 
 -11   8   5       31.37       42.16      3.60 o 
 -10   8   5       44.21       46.53      4.84 o 
  -9   8   5      174.69      165.17     11.62 o 
  -8   8   5      297.15      344.72     14.06 o 
  -7   8   5        1.37        5.39      2.70 o 
  -6   8   5        2.02        2.35      4.29 o 
  -5   8   5       59.92       54.35      5.09 o 
  -4   8   5      418.68      447.32     14.49 o 
  -3   8   5      365.28      388.73     15.84 o 
  -2   8   5      867.54      801.71     27.67 o 
  -1   8   5       38.89       55.11      5.61 o 
   0   8   5      138.61      141.89      6.35 o 
   1   8   5      378.04      377.06     11.98 o 
   2   8   5      381.62      417.37     13.10 o 
   3   8   5      146.08      139.13     15.42 o 
   4   8   5        4.52       15.19      8.09 o 
   5   8   5       59.75       72.64      7.31 o 
   6   8   5      606.41      621.15     27.12 o 
   7   8   5        0.22       15.15      6.64 o 
   8   8   5       53.89       25.36      4.21 o 
   9   8   5      470.34      394.75     19.46 o 
  10   8   5      100.45      152.73      9.32 o 
  11   8   5        6.31        6.67      5.73 o 
  12   8   5      772.21      701.42     19.63 o 
  13   8   5        1.83       14.79      4.37 o 
  14   8   5      121.77      118.91     10.96 o 
  15   8   5        2.26        1.31      4.24 o 
  16   8   5      214.31      217.25     10.91 o 
  17   8   5      201.31      184.98      8.99 o 
  18   8   5       50.06       65.69      6.18 o 
  19   8   5        0.60        2.00      4.39 o 
  20   8   5       22.34       18.65      5.88 o 
  21   8   5        7.69        9.25      5.76 o 
 -24   9   5       66.89       65.35      7.19 o 
 -23   9   5        1.59       -3.60      4.95 o 
 -22   9   5       60.68       58.21      6.34 o 
 -21   9   5      120.58      146.72      8.36 o 
 -20   9   5       10.28       19.73      5.08 o 
 -19   9   5        0.34        5.19      4.60 o 
 -18   9   5        0.33       -2.85      3.78 o 
 -17   9   5        0.48       -0.06      3.52 o 
 -16   9   5        3.58        7.86      3.43 o 
 -15   9   5       41.60       45.66      4.22 o 
 -14   9   5       30.58       35.57      3.95 o 
 -13   9   5      107.05      115.72      5.56 o 
 -12   9   5        0.51        1.10      2.99 o 
 -11   9   5      162.24      157.96      6.05 o 
 -10   9   5       95.79      107.48      5.43 o 
  -9   9   5      211.67      214.05      7.10 o 
  -8   9   5        3.53       12.35      2.41 o 
  -7   9   5       90.62      108.21     11.41 o 
  -6   9   5        0.58        7.14      2.77 o 
  -5   9   5      359.48      310.29     14.62 o 
  -4   9   5      324.98      357.64     15.45 o 
  -3   9   5       98.02      100.20     11.94 o 
  -2   9   5      540.64      500.69     19.16 o 
  -1   9   5      507.20      458.14     21.04 o 
   0   9   5       66.86       32.00      5.73 o 
   1   9   5       93.25      111.75      7.13 o 
   2   9   5        0.66        5.83      2.84 o 
   3   9   5     1130.68     1218.79     40.95 o 
   4   9   5      216.49      233.51     23.70 o 
   5   9   5       10.23       31.90      5.95 o 
   6   9   5       97.23      104.31      8.51 o 
   7   9   5       74.86       82.92      6.39 o 
   8   9   5      534.27      535.84     17.36 o 
   9   9   5      259.66      238.27     13.51 o 
  10   9   5       96.90       90.36     13.02 o 
  11   9   5        2.21       -0.53      3.40 o 
  12   9   5       38.93       41.76      5.18 o 
  13   9   5       26.33       32.15      5.07 o 
  14   9   5      200.55      211.15     10.20 o 
  15   9   5       71.05       79.02      7.16 o 
  16   9   5      138.01      136.98     13.45 o 
  17   9   5       47.71       56.35      5.86 o 
  18   9   5      116.97      102.04      7.38 o 
  19   9   5       50.14       54.78      6.51 o 
  20   9   5        1.22       14.89      5.73 o 
  21   9   5        0.48        4.71      5.68 o 
 -23  10   5        2.60       -4.88      4.88 o 
 -22  10   5        0.66        0.88      4.86 o 
 -21  10   5        1.44        0.25      4.88 o 
 -20  10   5        3.13       -4.23      4.23 o 
 -19  10   5        0.74       -3.94      3.94 o 
 -18  10   5        0.08       -3.11      3.95 o 
 -17  10   5        2.73       -2.92      3.71 o 
 -16  10   5       76.93       75.28      5.69 o 
 -15  10   5       73.92       73.87      5.45 o 
 -14  10   5      127.14      110.53      5.65 o 
 -13  10   5      266.07      264.06      8.11 o 
 -12  10   5      108.21      128.16      5.78 o 
 -11  10   5       22.83       26.82      3.19 o 
 -10  10   5      410.94      399.73     12.08 o 
  -9  10   5        4.23       29.36      4.50 o 
  -8  10   5       22.34       19.92      2.64 o 
  -7  10   5        0.10       -1.94      3.05 o 
  -6  10   5      972.94      918.25     22.54 o 
  -5  10   5      172.92      172.31     13.08 o 
  -4  10   5      147.96      176.65     10.58 o 
  -3  10   5       20.10        9.06      4.05 o 
  -2  10   5      105.29      116.65      8.35 o 
  -1  10   5        2.73       11.17      3.87 o 
   0  10   5      178.11      145.19     13.70 o 
   1  10   5     1802.91     1739.16     44.89 o 
   2  10   5     1080.61     1056.67     35.92 o 
   3  10   5      120.22      154.58      7.55 o 
   4  10   5      475.91      543.02     16.89 o 
   5  10   5     2400.61     2367.06     60.34 o 
   6  10   5      127.50      104.08     10.61 o 
   7  10   5       57.54       57.03      5.75 o 
   8  10   5      304.41      350.31     13.36 o 
   9  10   5       99.48       76.36     10.63 o 
  10  10   5       24.69       16.46      4.49 o 
  11  10   5       47.64       39.57      5.04 o 
  12  10   5      134.29      120.63      7.86 o 
  13  10   5       67.12       68.23      6.20 o 
  14  10   5      342.12      323.70     12.56 o 
  15  10   5       14.12       18.21      5.16 o 
  16  10   5      164.77      183.22     10.63 o 
  17  10   5        9.49       17.68      5.63 o 
  18  10   5        3.08       13.02      5.12 o 
  19  10   5        6.06        8.50      7.36 o 
  20  10   5      218.68      222.27     10.79 o 
  21  10   5       39.04       58.58      8.39 o 
 -23  11   5        4.49       -4.41      5.02 o 
 -22  11   5      191.10      207.38     11.01 o 
 -21  11   5       72.70       77.67      6.83 o 
 -20  11   5        6.71       -1.80      4.48 o 
 -19  11   5        7.01        2.01      4.34 o 
 -18  11   5      100.32      109.16      9.38 o 
 -17  11   5       70.41       74.22      5.89 o 
 -16  11   5       23.51       19.08      6.64 o 
 -15  11   5        3.33        6.41      3.63 o 
 -14  11   5       93.84       85.55      5.29 o 
 -13  11   5       22.67       22.51      3.56 o 
 -12  11   5       34.18       40.00      3.78 o 
 -11  11   5       17.53       14.78      3.03 o 
 -10  11   5      138.39      114.31      5.82 o 
  -9  11   5        2.79        8.14      3.95 o 
  -8  11   5      173.98      163.18      6.02 o 
  -7  11   5       50.59       47.04      4.66 o 
  -6  11   5      491.29      491.87     15.70 o 
  -5  11   5      175.21      133.83      7.34 o 
  -4  11   5      748.09      853.73     30.60 o 
  -3  11   5      327.24      321.86     15.85 o 
  -2  11   5        2.15        1.19      4.23 o 
  -1  11   5     6029.77     5693.50    172.12 o 
   0  11   5        0.34       30.87     12.88 o 
   1  11   5       36.58       52.59      9.20 o 
   2  11   5     1074.45     1042.31     36.71 o 
   3  11   5       13.31       30.32     16.67 o 
   4  11   5       21.25       28.01      4.28 o 
   5  11   5      448.15      489.80     16.14 o 
   6  11   5      123.26      147.73     19.95 o 
   7  11   5      272.34      297.79     21.89 o 
   8  11   5      579.60      512.92     17.31 o 
   9  11   5      127.47      114.74      8.02 o 
  10  11   5       25.32       20.77      4.94 o 
  11  11   5       29.44       14.78      4.29 o 
  12  11   5        7.56        4.94      5.59 o 
  13  11   5       11.53       20.87      4.85 o 
  14  11   5       51.24       56.18      6.40 o 
  15  11   5       44.37       79.20      7.51 o 
  16  11   5       22.28       31.13      7.29 o 
  17  11   5       40.73       27.83      7.65 o 
  18  11   5      166.92      194.87      9.83 o 
  19  11   5        7.95       10.76      6.11 o 
  20  11   5        5.87       13.14      5.67 o 
 -22  12   5      162.29      178.30     10.06 o 
 -21  12   5       45.23       26.83      5.66 o 
 -20  12   5        6.49        5.33      4.73 o 
 -19  12   5       30.67       33.47      5.31 o 
 -18  12   5        9.16        9.57      4.44 o 
 -17  12   5       50.14       41.24      5.10 o 
 -16  12   5        7.29        8.55      4.08 o 
 -15  12   5       32.67       31.29      4.67 o 
 -14  12   5        1.38        1.66      3.49 o 
 -13  12   5      152.97      153.24      6.50 o 
 -12  12   5       71.71       78.34      4.73 o 
 -11  12   5       20.66       28.47      3.73 o 
 -10  12   5        0.83        4.30      2.94 o 
  -9  12   5      407.90      347.82      9.74 o 
  -8  12   5       65.22       55.90      4.56 o 
  -7  12   5      579.16      553.46     15.52 o 
  -6  12   5      635.78      565.62     17.70 o 
  -5  12   5       73.28       84.01      8.67 o 
  -4  12   5       47.12       42.14      6.32 o 
  -3  12   5      141.00      144.48     10.12 o 
  -2  12   5      109.48      110.79      8.79 o 
  -1  12   5      208.07      181.82     10.96 o 
   0  12   5      338.62      353.89     24.30 o 
   1  12   5     5570.31     5268.04    230.66 o 
   2  12   5     2632.40     2563.66    117.02 o 
   3  12   5      263.65      283.12     14.22 o 
   4  12   5       36.04       69.29      5.96 o 
   5  12   5        0.39       15.28      4.04 o 
   6  12   5       25.21       27.25      4.74 o 
   7  12   5      314.79      295.44     15.54 o 
   8  12   5       15.98       10.93      7.64 o 
   9  12   5       70.64       76.95      7.00 o 
  10  12   5      614.91      558.85     19.11 o 
  11  12   5        1.08       -2.54      4.10 o 
  12  12   5       73.15       76.13      6.73 o 
  13  12   5        0.91        2.00      4.21 o 
  14  12   5       57.65       53.21      7.99 o 
  15  12   5        1.50       -4.64      4.64 o 
  16  12   5        4.01        7.01      5.08 o 
  17  12   5      168.99      173.36     11.16 o 
  18  12   5       47.02       49.66      7.38 o 
  19  12   5       55.67       63.38     12.39 o 
  20  12   5       19.37       22.62      8.06 o 
 -22  13   5      184.98      209.93     10.12 o 
 -21  13   5       20.24       24.96      5.57 o 
 -20  13   5       83.57      112.99      8.12 o 
 -19  13   5        0.61       -1.12      4.52 o 
 -18  13   5      215.09      220.24      9.43 o 
 -17  13   5       36.28       38.88      5.20 o 
 -16  13   5        2.94       -0.70      3.81 o 
 -15  13   5       69.55       92.72      6.18 o 
 -14  13   5       49.70       43.60      4.83 o 
 -13  13   5       39.15       51.39      4.69 o 
 -12  13   5       33.22       37.85      3.94 o 
 -11  13   5      206.29      176.89      6.66 o 
 -10  13   5        2.76        8.50      3.08 o 
  -9  13   5      162.95      137.89      5.58 o 
  -8  13   5      239.24      243.22      8.66 o 
  -7  13   5      221.95      181.82      7.13 o 
  -6  13   5        0.61       16.34      3.27 o 
  -5  13   5      254.85      272.86      9.26 o 
  -4  13   5      685.86      671.93     19.77 o 
  -3  13   5      274.93      305.02     18.95 o 
  -2  13   5        7.76       37.80      6.09 o 
  -1  13   5      278.95      243.42     19.25 o 
   0  13   5       58.46       80.80     12.00 o 
   1  13   5        2.17       20.51      8.31 o 
   2  13   5     1780.38     1606.30     77.09 o 
   3  13   5        1.34       19.59      7.65 o 
   4  13   5        8.07       21.82     12.51 o 
   5  13   5       21.76       17.42      4.29 o 
   6  13   5        6.08       15.42      4.32 o 
   7  13   5      187.13      181.77      9.53 o 
   8  13   5        5.61        5.37      3.97 o 
   9  13   5      295.15      246.25     15.30 o 
  10  13   5        2.25       -4.17      4.17 o 
  11  13   5      224.97      219.44     11.49 o 
  12  13   5      265.14      274.80     11.54 o 
  13  13   5       92.09      105.53      8.06 o 
  14  13   5       10.52        0.66      4.56 o 
  15  13   5        2.31       -2.19      4.66 o 
  16  13   5        0.88        1.37      6.63 o 
  17  13   5        4.97        0.76      5.11 o 
  18  13   5        1.80        1.98      5.59 o 
  19  13   5       13.07        4.78      5.03 o 
  20  13   5        0.77       -7.42      7.42 o 
 -22  14   5       20.46       23.59      7.08 o 
 -21  14   5       29.18       34.66      6.30 o 
 -20  14   5        0.17        8.58      5.09 o 
 -19  14   5       40.23       44.74      5.72 o 
 -18  14   5       15.65       10.99      4.67 o 
 -17  14   5      134.32      130.52      7.58 o 
 -16  14   5        0.95       -1.27      3.91 o 
 -15  14   5       25.29       18.92      4.30 o 
 -14  14   5        7.32       13.63      4.02 o 
 -13  14   5        3.67        0.49      3.54 o 
 -12  14   5        0.48       -0.02      3.33 o 
 -11  14   5        0.24        1.80      2.81 o 
 -10  14   5     1184.22     1062.89     21.11 o 
  -9  14   5      147.08      144.66      6.48 o 
  -8  14   5       42.13       52.79      3.42 o 
  -7  14   5      118.14      115.57      5.94 o 
  -6  14   5        8.29       11.27      3.16 o 
  -5  14   5       25.55       17.62      3.39 o 
  -4  14   5       68.46       58.14      5.49 o 
  -3  14   5     1225.87     1172.21     31.49 o 
  -2  14   5      491.01      448.82     28.42 o 
  -1  14   5     1180.06     1183.85     59.70 o 
   0  14   5       53.27       54.32     10.43 o 
   1  14   5      263.20      267.59     20.94 o 
   2  14   5       19.37       25.82      8.36 o 
   3  14   5       36.32       32.99      8.75 o 
   4  14   5       45.75       44.56      9.85 o 
   5  14   5      861.77      864.82     35.88 o 
   6  14   5       13.02       14.13      4.88 o 
   7  14   5       94.63       73.52      6.74 o 
   8  14   5        6.42        4.53      4.22 o 
   9  14   5       46.62       43.40      6.25 o 
  10  14   5      280.94      241.56     16.10 o 
  11  14   5        1.89       -2.07      4.39 o 
  12  14   5       62.30       70.21      7.98 o 
  13  14   5      326.50      288.90     17.41 o 
  14  14   5        4.87        3.33      4.57 o 
  15  14   5        5.50        3.72      4.88 o 
  16  14   5       77.59       74.41      7.74 o 
  17  14   5        6.71        4.31      5.56 o 
  18  14   5        5.64        2.81      5.53 o 
  19  14   5        1.19       -2.90      6.69 o 
 -21  15   5       89.42       73.98      6.99 o 
 -20  15   5       74.90       89.28      7.23 o 
 -19  15   5       10.25       17.54      5.27 o 
 -18  15   5        2.38        4.48      4.55 o 
 -17  15   5        0.02       -4.05      4.05 o 
 -16  15   5       21.89       19.39      4.65 o 
 -15  15   5       11.92       17.60      4.43 o 
 -14  15   5       84.50       83.67      7.03 o 
 -13  15   5       36.73       32.16      4.52 o 
 -12  15   5      104.44      119.93      7.70 o 
 -11  15   5       29.04       19.19      3.80 o 
 -10  15   5        0.00        0.33      3.11 o 
  -9  15   5        9.99        6.93      3.16 o 
  -8  15   5      437.71      371.47      9.81 o 
  -7  15   5       43.43       35.92      4.14 o 
  -6  15   5        0.51        1.99      2.97 o 
  -5  15   5       84.73       96.46      6.16 o 
  -4  15   5       79.72       82.22      6.16 o 
  -3  15   5        0.01       -0.29      3.95 o 
  -2  15   5       43.54       29.86      4.79 o 
  -1  15   5       93.35       62.33     15.62 o 
   0  15   5       27.98       20.40      8.36 o 
   1  15   5        0.26       -0.91      5.83 o 
   2  15   5        2.19        0.32      6.01 o 
   3  15   5        4.06       10.16      7.47 o 
   4  15   5       14.69       23.41      8.75 o 
   5  15   5       36.65       26.05      8.90 o 
   6  15   5        2.59       -0.06      5.96 o 
   7  15   5        2.28       -2.48      3.79 o 
   8  15   5        9.50        7.36      4.49 o 
   9  15   5       11.74        4.90      4.47 o 
  10  15   5       59.61       73.96      7.69 o 
  11  15   5       83.89       90.42      8.57 o 
  12  15   5        1.15        0.58      4.88 o 
  13  15   5       42.40       52.19      6.69 o 
  14  15   5        2.19       -1.73      4.65 o 
  15  15   5        4.65        2.44      4.83 o 
  16  15   5       24.74        8.17      5.47 o 
  17  15   5       19.58       22.45      6.41 o 
  18  15   5       43.18       33.84      6.66 o 
  19  15   5        0.29      -14.30     14.42 o 
 -20  16   5       59.18       62.66      6.55 o 
 -19  16   5        0.00       -0.02      4.62 o 
 -18  16   5       94.74      107.76      7.41 o 
 -17  16   5        6.90       11.54      4.82 o 
 -16  16   5       69.46       70.43      6.16 o 
 -15  16   5       74.10       83.25      6.31 o 
 -14  16   5      102.93      107.38      7.31 o 
 -13  16   5       28.19       33.24      4.25 o 
 -12  16   5      167.87      160.18      6.85 o 
 -11  16   5        1.48        8.52      3.64 o 
 -10  16   5      146.77      139.27      7.48 o 
  -9  16   5       61.20       65.26      6.01 o 
  -8  16   5      724.75      761.29     16.15 o 
  -7  16   5      505.87      514.50     13.52 o 
  -6  16   5       39.73       44.30      4.35 o 
  -5  16   5       69.69       80.34      5.67 o 
  -4  16   5       38.44       24.43      5.27 o 
  -3  16   5        3.45       -0.89      5.69 o 
  -2  16   5       18.07       24.27      4.76 o 
  -1  16   5      173.89      180.65      9.52 o 
   0  16   5      206.15      196.77     17.98 o 
   1  16   5        0.72        1.57      6.97 o 
   2  16   5      434.23      349.13     25.01 o 
   3  16   5      188.46      178.16     17.11 o 
   4  16   5       52.63       43.49     10.34 o 
   5  16   5       93.99       96.28     14.14 o 
   6  16   5      144.87      129.90     16.80 o 
   7  16   5       68.00       65.45     12.27 o 
   8  16   5      117.37      102.30      8.43 o 
   9  16   5       23.69       22.22      5.52 o 
  10  16   5       10.43       18.98      5.50 o 
  11  16   5        1.46        2.39      7.09 o 
  12  16   5        5.22        3.48      5.18 o 
  13  16   5      163.75      151.11      9.72 o 
  14  16   5       13.38       16.45      5.59 o 
  15  16   5        0.34        0.86      6.84 o 
  16  16   5        7.20        3.25      5.38 o 
  17  16   5       60.61       65.16      7.88 o 
  18  16   5       39.51       24.35      7.06 o 
 -20  17   5        2.73       -5.84      5.84 o 
 -19  17   5       72.83       63.81      6.48 o 
 -18  17   5       43.26       47.37      7.01 o 
 -17  17   5       84.05       79.93      6.62 o 
 -16  17   5        1.87        2.55      4.31 o 
 -15  17   5        3.26        0.64      4.13 o 
 -14  17   5       16.96       17.16      4.44 o 
 -13  17   5        5.92        6.62      3.63 o 
 -12  17   5      175.06      156.34      6.86 o 
 -11  17   5       38.95       45.07      4.69 o 
 -10  17   5      152.19      161.70      7.26 o 
  -9  17   5      302.65      298.47      9.16 o 
  -8  17   5       83.89       88.68      6.65 o 
  -7  17   5      360.76      362.69     15.84 o 
  -6  17   5        1.91        5.19      3.79 o 
  -5  17   5       81.13       92.66      6.18 o 
  -4  17   5        6.78       -1.68      3.92 o 
  -3  17   5       60.78       54.30      6.54 o 
  -2  17   5      170.94      137.53      9.35 o 
  -1  17   5      740.29      708.81     25.39 o 
   0  17   5      264.39      267.49     11.72 o 
   1  17   5       69.09       71.62     12.47 o 
   2  17   5       21.69       44.04     10.65 o 
   3  17   5       10.37        9.50      7.30 o 
   4  17   5        5.31        3.52      6.95 o 
   5  17   5        2.03        1.13      6.90 o 
   6  17   5       58.47       72.39     12.98 o 
   7  17   5        1.86        6.42      7.89 o 
   8  17   5        0.15        5.03      8.05 o 
   9  17   5        0.45        6.93      6.68 o 
  10  17   5        0.63       -4.46      4.46 o 
  11  17   5       95.65       86.96      8.74 o 
  12  17   5        0.30       -4.45      5.04 o 
  13  17   5       76.14       70.92      7.31 o 
  14  17   5       34.09       28.38      9.22 o 
  15  17   5       69.48       74.29      7.92 o 
  16  17   5        0.00        1.25      5.21 o 
  17  17   5        1.22        9.03      5.87 o 
 -19  18   5        0.44        5.40      5.35 o 
 -18  18   5       23.84       22.40      5.38 o 
 -17  18   5       31.45       23.95      5.25 o 
 -16  18   5       26.74       26.77      5.12 o 
 -15  18   5       15.03        9.25      4.43 o 
 -14  18   5        4.35        1.12      3.77 o 
 -13  18   5      146.75      149.01      6.96 o 
 -12  18   5       89.49       93.54      5.57 o 
 -11  18   5      153.99      164.79      7.48 o 
 -10  18   5       22.74       21.33      3.88 o 
  -9  18   5       44.70       39.16      4.07 o 
  -8  18   5       62.71       59.72      6.01 o 
  -7  18   5      416.65      393.95     15.11 o 
  -6  18   5        0.11        5.86      4.61 o 
  -5  18   5       33.87       26.77      4.59 o 
  -4  18   5      225.95      226.56     10.77 o 
  -3  18   5        0.32       -0.69      4.01 o 
  -2  18   5       41.50       34.45      9.40 o 
  -1  18   5       26.75       34.98      6.05 o 
   0  18   5        1.26       10.10      4.37 o 
   1  18   5       36.73       32.06      9.69 o 
   2  18   5       23.02       24.88      9.13 o 
   3  18   5        1.34       -1.36      7.11 o 
   4  18   5      150.12      183.40     18.26 o 
   5  18   5      439.76      402.12     28.10 o 
   6  18   5        1.91        3.46      8.18 o 
   7  18   5       49.90       37.58     11.23 o 
   8  18   5        7.98        6.68      8.05 o 
   9  18   5       13.49       22.14      9.62 o 
  10  18   5       57.38       55.06      8.80 o 
  11  18   5       10.77       11.17      6.66 o 
  12  18   5       85.15       82.90     10.30 o 
  13  18   5        9.05        5.76      4.90 o 
  14  18   5       68.80       73.13      8.01 o 
  15  18   5       22.96       14.67     10.63 o 
  16  18   5       18.29       27.25      6.84 o 
 -18  19   5       17.85        8.30      5.06 o 
 -17  19   5       46.80       46.56      5.90 o 
 -16  19   5        7.70        2.06      4.53 o 
 -15  19   5        9.60        7.95      4.39 o 
 -14  19   5        1.44        4.24      3.76 o 
 -13  19   5       28.21       33.12      4.48 o 
 -12  19   5      171.72      158.34      7.11 o 
 -11  19   5       68.52       61.06      5.10 o 
 -10  19   5        0.62       -3.11      3.11 o 
  -9  19   5      554.68      515.07     18.59 o 
  -8  19   5        3.04        0.07      4.99 o 
  -7  19   5      194.54      172.39     13.88 o 
  -6  19   5        9.85       12.50      5.27 o 
  -5  19   5       90.53      104.22     10.90 o 
  -4  19   5       16.37       22.47      5.71 o 
  -3  19   5       93.91       87.10      7.08 o 
  -2  19   5      228.67      217.56     11.99 o 
  -1  19   5      331.63      347.18     18.14 o 
   0  19   5       10.03       11.33     10.35 o 
   1  19   5       42.86       51.27     11.47 o 
   2  19   5        4.10        0.79      7.60 o 
   3  19   5        0.70       -1.44      6.84 o 
   4  19   5       26.86       20.14      9.52 o 
   5  19   5       15.30       14.81      8.48 o 
   6  19   5       33.98       30.69     10.94 o 
   7  19   5        5.62        3.46      8.63 o 
   8  19   5        1.20        1.93      8.55 o 
   9  19   5        5.47        3.52      8.70 o 
  10  19   5       47.16       63.26     14.06 o 
  11  19   5       12.68       11.03     10.57 o 
  12  19   5        2.94       16.50      7.24 o 
  13  19   5      143.72      112.05     10.11 o 
  14  19   5      396.76      447.75     24.16 o 
  15  19   5      109.05      129.34     12.83 o 
  16  19   5        0.02       11.71     12.41 o 
 -17  20   5        7.28       -2.84      4.65 o 
 -16  20   5        1.37       -4.02      4.47 o 
 -15  20   5       54.33       62.94      6.03 o 
 -14  20   5       46.21       57.01      5.23 o 
 -13  20   5       17.83       18.02      4.20 o 
 -12  20   5        3.84        4.65      3.63 o 
 -11  20   5       62.33       61.56      7.94 o 
 -10  20   5      233.41      226.64     17.46 o 
  -9  20   5       12.64       11.87      5.77 o 
  -8  20   5        3.92       -2.64      6.17 o 
  -7  20   5       70.21       59.43      7.11 o 
  -6  20   5        6.17       -4.16      4.71 o 
  -5  20   5       20.99       16.76      5.34 o 
  -4  20   5      111.04       97.33      8.70 o 
  -3  20   5       70.82       70.54      7.00 o 
  -2  20   5       46.38       50.35      9.15 o 
  -1  20   5      202.97      217.25     11.86 o 
   0  20   5        0.09       -0.17      5.52 o 
   1  20   5       40.42       32.59     11.10 o 
   2  20   5      534.64      572.07     37.17 o 
   3  20   5        8.66       27.26     11.04 o 
   4  20   5       21.83       17.66      9.26 o 
   5  20   5       79.43       77.55     14.61 o 
   6  20   5        3.95       -0.56      8.48 o 
   7  20   5       16.85        5.95      9.09 o 
   8  20   5       21.78       24.65     10.92 o 
   9  20   5        0.32        1.19      8.61 o 
  10  20   5        2.57        4.68      9.65 o 
  11  20   5        1.97       -7.23      8.15 o 
  12  20   5      101.76      108.03     18.14 o 
  13  20   5       30.49       24.31     12.20 o 
  14  20   5        0.71        5.80      6.21 o 
  15  20   5       20.03       25.81      7.36 o 
 -16  21   5       66.60       65.42      6.37 o 
 -15  21   5        0.13        0.47      4.72 o 
 -14  21   5        5.14        4.12      4.02 o 
 -13  21   5        5.63       -2.91      3.77 o 
 -12  21   5       17.33       20.14      5.64 o 
 -11  21   5        4.05        2.82      5.72 o 
 -10  21   5       43.36       81.37      9.75 o 
  -9  21   5       61.57       82.36      8.93 o 
  -8  21   5        0.57       -5.11      5.11 o 
  -7  21   5      295.80      285.90     13.34 o 
  -6  21   5      145.81      145.39     10.69 o 
  -5  21   5      446.38      478.48     17.56 o 
  -4  21   5      128.22      143.45     14.15 o 
  -3  21   5        2.80        2.83      4.67 o 
  -2  21   5       46.57       64.65      6.77 o 
  -1  21   5       18.24       22.62      6.00 o 
   0  21   5       20.68       14.63      5.08 o 
   1  21   5        9.64       26.34     10.93 o 
   2  21   5       56.44       78.92     15.33 o 
   3  21   5       38.66       36.67     11.62 o 
   4  21   5        0.05        0.93      8.05 o 
   5  21   5       43.12       43.44     11.57 o 
   6  21   5      175.89      166.59     21.15 o 
   7  21   5       24.76       28.04     11.04 o 
   8  21   5        5.11       21.58     11.08 o 
   9  21   5        0.53        7.07     10.39 o 
  10  21   5      177.59      208.80     24.17 o 
  11  21   5      458.26      409.14     31.74 o 
  12  21   5       12.68       20.95     11.94 o 
  13  21   5       68.70      130.20     19.85 o 
  14  21   5      173.90      175.11     36.09 o 
 -15  22   5        0.02       -1.57      4.82 o 
 -14  22   5       74.18       70.94      7.62 o 
 -13  22   5       17.90       16.25      5.97 o 
 -12  22   5        5.10       11.48      6.68 o 
 -11  22   5       39.25       31.76      9.59 o 
 -10  22   5        5.52        6.07      7.60 o 
  -9  22   5       59.56       68.07      8.18 o 
  -8  22   5       28.45       35.18      6.86 o 
  -7  22   5       28.36       18.23      6.15 o 
  -6  22   5      164.40      164.01     12.92 o 
  -5  22   5       26.94       24.53      6.14 o 
  -4  22   5        0.86        2.80      5.25 o 
  -3  22   5       24.87       39.96      6.22 o 
  -2  22   5        9.45        6.48      5.00 o 
  -1  22   5        6.75        7.71      5.64 o 
   0  22   5       16.51        6.86      5.91 o 
   1  22   5        9.69       10.76      8.96 o 
   2  22   5        3.27        2.23      9.08 o 
   3  22   5        0.93        0.94      8.21 o 
   4  22   5      116.05      113.35     17.80 o 
   5  22   5       54.17       56.28     13.82 o 
   6  22   5       28.22       32.13     12.36 o 
   7  22   5       61.12       37.12     12.42 o 
   8  22   5       88.81       88.79     17.05 o 
   9  22   5       75.13      100.00     18.03 o 
  10  22   5        1.26       22.67     12.36 o 
  11  22   5        7.78        1.49     10.70 o 
  12  22   5      126.30      119.95     19.96 o 
 -14  23   5        0.83        6.76      6.61 o 
 -13  23   5       11.90        8.92      5.94 o 
 -12  23   5        2.56        2.21      5.52 o 
 -11  23   5       72.26       67.31      7.24 o 
 -10  23   5       19.89       12.82      6.38 o 
  -9  23   5        4.72        9.99      6.34 o 
  -8  23   5       79.02       73.23      8.36 o 
  -7  23   5      175.38      178.36     11.48 o 
  -6  23   5        7.23       10.45      6.31 o 
  -5  23   5        3.99        2.02      5.31 o 
  -4  23   5        4.19       12.30      9.61 o 
  -3  23   5       12.16        4.81      5.38 o 
  -2  23   5       66.70       74.04      7.37 o 
  -1  23   5       12.45        8.74      4.99 o 
   0  23   5       93.88       71.63     15.02 o 
   1  23   5        0.29       12.04     10.03 o 
   2  23   5      106.26      140.09     19.97 o 
   3  23   5      208.03      227.50     22.70 o 
   4  23   5        6.84        4.95     10.30 o 
   5  23   5       13.60       -1.98      9.27 o 
   6  23   5       40.65       17.40     11.49 o 
   7  23   5       95.20      123.01     19.81 o 
   8  23   5       32.24       35.95     13.80 o 
   9  23   5       45.52       61.05     15.79 o 
  10  23   5        9.15        9.28     10.84 o 
  11  23   5       71.88       47.80     14.49 o 
 -12  24   5        0.24       -6.17      6.17 o 
 -11  24   5      108.05       93.21      8.20 o 
 -10  24   5       17.80       10.63      6.35 o 
  -9  24   5       98.80      108.19     13.01 o 
  -8  24   5        3.94        1.72      6.11 o 
  -7  24   5       28.46       22.92      6.70 o 
  -6  24   5       16.12        4.25      8.61 o 
  -5  24   5       27.66       36.86      6.98 o 
  -4  24   5        6.71       11.60      6.06 o 
  -3  24   5        3.89       -1.69      9.93 o 
  -2  24   5        7.22       11.52      5.67 o 
  -1  24   5       10.53       10.56      5.48 o 
   0  24   5        0.62       -2.17      6.86 o 
   1  24   5        6.63       10.43     10.80 o 
   2  24   5       23.63       21.61     11.33 o 
   3  24   5       33.46       25.89     12.14 o 
   4  24   5        9.41       -5.41      9.76 o 
   5  24   5      148.56      147.31     20.85 o 
   6  24   5       50.94       39.66     14.03 o 
   7  24   5        0.25       -4.23      9.88 o 
   8  24   5       93.98       95.06     18.23 o 
   9  24   5       40.48       39.84     14.21 o 
  10  24   5       28.00       19.97     11.90 o 
 -10  25   5       14.18       20.95      8.72 o 
  -9  25   5      435.81      432.74     17.89 o 
  -8  25   5        3.43        6.52      6.61 o 
  -7  25   5        1.05        6.52      6.28 o 
  -6  25   5        2.26       -2.07      7.11 o 
  -5  25   5        6.74        7.52      6.09 o 
  -4  25   5       28.57       24.07      6.65 o 
  -3  25   5       61.90       63.48      7.77 o 
  -2  25   5       15.05       17.75      7.38 o 
  -1  25   5        5.75       -4.31      7.46 o 
   0  25   5      102.70      119.56     18.74 o 
   1  25   5        0.28        9.90     11.73 o 
   2  25   5        0.20        9.11     10.75 o 
   3  25   5        9.40       17.79     12.07 o 
   4  25   5       11.99       11.70     10.70 o 
   5  25   5       22.48       12.42     10.78 o 
   6  25   5        0.31       -5.38     10.18 o 
   7  25   5        9.32       17.46     11.16 o 
   8  25   5       64.98       70.98     16.21 o 
  -8  26   5        0.06       -1.93      7.52 o 
  -7  26   5       18.89        0.96      6.40 o 
  -6  26   5        7.91       10.52      9.47 o 
  -5  26   5       25.87       15.21      6.75 o 
  -4  26   5      299.96      304.38     16.59 o 
  -3  26   5       37.86       43.28      7.28 o 
  -2  26   5        1.85        0.11      5.49 o 
  -1  26   5       18.70       18.16     14.99 o 
   0  26   5        1.36        3.29      7.51 o 
   1  26   5        0.94       -1.11      7.48 o 
   2  26   5       84.11      108.02     18.53 o 
   3  26   5       68.71       52.97     15.22 o 
   4  26   5        1.06       12.66     11.64 o 
   5  26   5       62.55       55.79     15.32 o 
  -4  27   5       19.67       18.29      7.68 o 
  -3  27   5       87.90       88.14     14.79 o 
  -2  27   5        9.80       -0.68     11.43 o 
  -1  27   5        9.91       10.83     12.60 o 
   0  27   5      114.05       93.33     17.08 o 
   1  27   5        0.08       -6.22     11.01 o 
 -24   0   6        1.47       10.50      6.95 o 
 -23   0   6        8.63        9.54      8.63 o 
 -22   0   6       42.22       38.79     19.48 o 
 -21   0   6      618.81      571.45     25.59 o 
 -20   0   6      255.26      296.00     16.99 o 
 -19   0   6      142.36      182.33     14.05 o 
 -18   0   6       72.85       53.96      9.09 o 
 -17   0   6       14.35       24.24      7.20 o 
 -16   0   6     1378.18     1269.62     43.93 o 
 -15   0   6      108.38      122.30      7.92 o 
 -14   0   6      894.32      858.96     24.69 o 
 -13   0   6      509.04      500.94     16.15 o 
 -12   0   6     5356.98     5199.73    154.39 o 
 -11   0   6     1620.10     1621.17     50.72 o 
 -10   0   6      120.87      148.52      9.73 o 
  -9   0   6      375.78      370.20     20.25 o 
  -5   0   6      973.95     1012.26     48.95 o 
  -4   0   6     1252.63     1500.65     68.88 o 
  -3   0   6     2064.89     2114.65     93.69 o 
  -2   0   6       18.21       42.82      7.98 o 
  -1   0   6     2163.83     2226.16     98.09 o 
   0   0   6        5.22       26.40      4.27 o 
   1   0   6      202.39      210.37     13.41 o 
   2   0   6       97.43      123.94     10.25 o 
   3   0   6      852.69      834.75     28.76 o 
   4   0   6      141.83      159.31     10.32 o 
   5   0   6      236.36      306.81     13.78 o 
   6   0   6      255.76      261.11     12.52 o 
   7   0   6      531.08      556.20     21.95 o 
   8   0   6        2.69       14.64      4.94 o 
   9   0   6       71.79       44.62      7.10 o 
  10   0   6       12.79       12.75      3.30 o 
  11   0   6       95.33       83.91      7.04 o 
  12   0   6      233.00      235.22     10.35 o 
  13   0   6       75.88       63.03      7.14 o 
  14   0   6       27.80       36.63      6.37 o 
  15   0   6        3.72       28.26      6.65 o 
  16   0   6       12.55       14.67      6.27 o 
  17   0   6      733.72      666.47     27.17 o 
  18   0   6       39.23       24.13      7.72 o 
  19   0   6      100.81      101.43     11.17 o 
  20   0   6        0.85       12.37      7.80 o 
  21   0   6        3.23        0.61      7.00 o 
 -24   1   6      102.73       99.63      7.79 o 
 -23   1   6        3.97        3.80      5.03 o 
 -22   1   6        9.11        6.17      4.94 o 
 -21   1   6       24.36       28.60      5.42 o 
 -20   1   6      186.26      195.10      9.14 o 
 -19   1   6      132.29      135.77      7.59 o 
 -18   1   6      146.68      140.11      8.28 o 
 -17   1   6      123.55      134.19      6.98 o 
 -16   1   6       68.32       66.27      5.24 o 
 -15   1   6       41.93       50.63      5.47 o 
 -14   1   6      158.55      145.57      7.72 o 
 -13   1   6      501.93      478.75     18.35 o 
 -12   1   6      197.66      202.73     15.87 o 
 -11   1   6      163.59      178.86     10.30 o 
 -10   1   6      194.44      196.90     12.21 o 
  -9   1   6     1095.20     1096.18     51.00 o 
  -8   1   6       42.86       42.50      6.45 o 
  -7   1   6       59.83       53.64      4.46 o 
  -6   1   6      326.18      340.74     13.54 o 
  -5   1   6      164.60      177.19     18.42 o 
  -4   1   6      780.70      873.48     49.89 o 
  -3   1   6     2117.08     2148.80     54.61 o 
  -2   1   6     1319.60     1343.56     29.78 o 
  -1   1   6      900.94      962.42     26.34 o 
   0   1   6      252.45      273.13     11.71 o 
   1   1   6      327.63      332.50      9.41 o 
   2   1   6        3.71        3.77      2.54 o 
   3   1   6      682.66      726.72     20.76 o 
   4   1   6       11.91       11.21      2.61 o 
   5   1   6      657.65      689.46     17.73 o 
   6   1   6      221.00      224.11      8.23 o 
   7   1   6        2.06        5.70      3.02 o 
   8   1   6      251.15      237.09     18.68 o 
   9   1   6      200.73      206.56      6.95 o 
  10   1   6      371.61      376.58     14.66 o 
  11   1   6       10.32       10.14      2.73 o 
  12   1   6       80.92       80.95      4.76 o 
  13   1   6       43.43       39.62      4.03 o 
  14   1   6        6.99       19.65      3.97 o 
  15   1   6      157.13      150.12      8.03 o 
  16   1   6      146.62      157.05     12.57 o 
  17   1   6      342.05      337.43     12.53 o 
  18   1   6      389.87      372.59     14.86 o 
  19   1   6       60.31       67.19      6.83 o 
  20   1   6       64.10       92.66      7.91 o 
  21   1   6       57.94       67.51     13.48 o 
 -24   2   6        2.76       -2.92      5.15 o 
 -23   2   6        2.52        5.61      5.21 o 
 -22   2   6       26.78       34.31      5.66 o 
 -21   2   6      229.78      203.49      9.40 o 
 -20   2   6      419.59      441.14     13.38 o 
 -19   2   6       42.17       52.79      5.49 o 
 -18   2   6        1.08        2.15      3.98 o 
 -17   2   6       32.29       32.67      4.54 o 
 -16   2   6      114.44      110.31      6.29 o 
 -15   2   6       65.04       55.41      4.72 o 
 -14   2   6       21.30       33.72      3.68 o 
 -13   2   6       15.86       10.86      3.39 o 
 -12   2   6      126.59      122.90      9.38 o 
 -11   2   6      478.56      432.52     14.36 o 
 -10   2   6      202.60      213.15     24.35 o 
  -9   2   6     1870.02     1824.04     58.51 o 
  -8   2   6        6.78       33.33      5.04 o 
  -7   2   6        2.16       22.77      4.53 o 
  -6   2   6      771.05      787.45     27.40 o 
  -5   2   6      693.99      709.35     19.66 o 
  -4   2   6      138.88      152.87     18.93 o 
  -3   2   6      246.65      270.29      8.05 o 
  -2   2   6        0.08       12.73      2.16 o 
  -1   2   6     2058.82     2201.93     48.35 o 
   0   2   6        3.19       31.13      8.47 o 
   1   2   6       42.59       61.97      3.70 o 
   2   2   6       19.08       35.40      3.06 o 
   3   2   6      332.20      277.18      9.94 o 
   4   2   6      258.45      276.96     10.22 o 
   5   2   6        2.45        5.54      2.53 o 
   6   2   6      822.32      828.81     25.56 o 
   7   2   6       20.84       22.96      3.33 o 
   8   2   6      473.98      454.06     11.42 o 
   9   2   6      172.84      134.22      6.78 o 
  10   2   6       78.07       89.78      5.62 o 
  11   2   6       15.75       26.67      4.44 o 
  12   2   6        3.37        1.72      4.46 o 
  13   2   6       45.74       49.86      4.33 o 
  14   2   6      241.40      237.84      9.05 o 
  15   2   6       43.52       50.15      5.37 o 
  16   2   6       43.74       38.68      5.23 o 
  17   2   6        0.52       -2.99      4.12 o 
  18   2   6        0.25        0.47      4.80 o 
  19   2   6        2.69        6.03      4.76 o 
  20   2   6       21.25       12.11      5.99 o 
  21   2   6        1.08       -4.80      4.80 o 
 -24   3   6      102.13       71.15      6.96 o 
 -23   3   6       40.42       50.47      6.32 o 
 -22   3   6        4.08        2.50      4.88 o 
 -21   3   6       53.72       52.74      6.14 o 
 -20   3   6        3.94        8.94      4.60 o 
 -19   3   6       41.37       46.47      5.37 o 
 -18   3   6      103.03       96.68      8.44 o 
 -17   3   6       13.54        4.44      3.84 o 
 -16   3   6        6.13       12.55      3.52 o 
 -15   3   6        0.56        9.31      3.11 o 
 -14   3   6      530.92      509.18     12.02 o 
 -13   3   6     3470.25     3343.02     64.84 o 
 -12   3   6        3.15        8.28      3.37 o 
 -11   3   6      202.63      185.65      8.66 o 
 -10   3   6       13.12       21.92      3.18 o 
  -9   3   6      107.05      122.99      7.35 o 
  -8   3   6       73.63       82.58      6.18 o 
  -7   3   6       17.15       25.44      4.79 o 
  -6   3   6        3.58       10.71      3.90 o 
  -5   3   6       93.48       89.33      7.08 o 
  -4   3   6      796.14      909.74     30.79 o 
  -3   3   6        0.01        8.22      1.51 o 
  -2   3   6      100.13       90.43      4.67 o 
  -1   3   6      196.99      241.20      8.04 o 
   0   3   6      553.36      564.89     13.54 o 
   1   3   6       22.13       26.57      5.10 o 
   2   3   6      639.64      666.43     16.50 o 
   3   3   6      506.86      541.43     22.28 o 
   4   3   6      622.08      620.70     18.53 o 
   5   3   6       11.83       10.70      1.97 o 
   6   3   6      182.52      198.66      6.21 o 
   7   3   6       21.58       18.03      3.17 o 
   8   3   6       20.29       17.76      3.24 o 
   9   3   6      179.57      205.70      8.00 o 
  10   3   6      527.89      526.19     14.81 o 
  11   3   6        1.62        5.47      3.14 o 
  12   3   6      186.21      192.61      8.39 o 
  13   3   6      649.34      588.18     14.83 o 
  14   3   6      158.01      140.36      6.82 o 
  15   3   6       38.76       34.05      4.54 o 
  16   3   6      813.09      806.70     21.76 o 
  17   3   6      419.84      427.96     14.33 o 
  18   3   6       81.98       91.86      8.76 o 
  19   3   6        5.61       10.77      4.98 o 
  20   3   6       51.40       51.24      6.80 o 
  21   3   6       44.01       21.68      5.98 o 
 -24   4   6        5.83        4.49      5.78 o 
 -23   4   6       19.87        8.52      5.16 o 
 -22   4   6      301.02      307.41     11.50 o 
 -21   4   6       77.24       71.21      6.41 o 
 -20   4   6        0.35        3.21      5.10 o 
 -19   4   6      259.11      268.81     10.05 o 
 -18   4   6       70.80       67.68      5.68 o 
 -17   4   6        1.29        0.94      3.40 o 
 -16   4   6       75.75       75.66      5.08 o 
 -15   4   6      231.52      236.03      7.75 o 
 -14   4   6      244.07      252.62      7.77 o 
 -13   4   6      109.02       93.14      5.71 o 
 -12   4   6      315.54      331.98     11.49 o 
 -11   4   6      186.04      166.05     12.00 o 
 -10   4   6       31.23       53.39     11.34 o 
  -9   4   6       71.69       95.87      8.18 o 
  -8   4   6       43.98       62.20      5.63 o 
  -7   4   6      793.34      861.06     41.82 o 
  -6   4   6      338.55      385.04     16.35 o 
  -5   4   6       21.18       30.25      4.81 o 
  -4   4   6      105.35      115.16      7.62 o 
  -3   4   6      141.09      125.92      8.60 o 
  -2   4   6        9.51        4.17      2.05 o 
  -1   4   6      174.61      163.69      5.49 o 
   0   4   6        7.15        5.27      2.10 o 
   1   4   6        1.22        4.51      1.82 o 
   2   4   6        8.76       11.80      2.08 o 
   3   4   6      787.11      695.25     16.55 o 
   4   4   6      246.95      304.96      8.61 o 
   5   4   6      596.23      610.79     17.31 o 
   6   4   6      209.70      218.96      8.34 o 
   7   4   6      136.22      162.98      7.83 o 
   8   4   6       11.55        7.90      2.95 o 
   9   4   6        0.16        1.86      2.99 o 
  10   4   6      146.43      155.92      9.28 o 
  11   4   6       28.54       26.18      4.04 o 
  12   4   6      662.82      627.46     17.74 o 
  13   4   6       45.94       44.97      5.39 o 
  14   4   6      165.97      162.75      7.31 o 
  15   4   6        5.48       10.53      3.65 o 
  16   4   6      133.00      129.96      7.42 o 
  17   4   6       36.40       43.93      5.86 o 
  18   4   6        0.53        2.92      4.38 o 
  19   4   6      136.84      138.14      9.16 o 
  20   4   6        7.09       14.46      6.99 o 
  21   4   6        3.01        8.74      5.63 o 
 -24   5   6        9.14        4.93      5.66 o 
 -23   5   6        0.00       -1.45      5.39 o 
 -22   5   6       80.52       98.28      7.32 o 
 -21   5   6        4.12       -3.34      4.45 o 
 -20   5   6       66.75       83.40      6.58 o 
 -19   5   6       34.34       27.11      4.93 o 
 -18   5   6       18.83       11.62      4.00 o 
 -17   5   6       36.26       37.83      4.33 o 
 -16   5   6       32.01       31.21      4.11 o 
 -15   5   6       32.61       30.73      3.77 o 
 -14   5   6      452.03      439.98     12.01 o 
 -13   5   6      374.01      382.45     10.69 o 
 -12   5   6       28.51       30.28      4.19 o 
 -11   5   6       42.10       50.63      6.50 o 
 -10   5   6        0.04       15.58      4.67 o 
  -9   5   6        2.49        8.66      4.22 o 
  -8   5   6       62.44       78.48      9.43 o 
  -7   5   6        5.08        5.66      8.08 o 
  -6   5   6        8.91        6.76      3.34 o 
  -5   5   6       53.90       41.94      4.58 o 
  -4   5   6       14.82       14.02      3.88 o 
  -3   5   6        2.89        0.34      4.69 o 
  -2   5   6      104.77      103.64      7.32 o 
  -1   5   6      248.72      219.29      7.96 o 
   0   5   6      293.07      302.07     15.31 o 
   1   5   6      689.85      680.16     16.20 o 
   2   5   6        0.74       -1.40      1.72 o 
   3   5   6      731.91      737.73     17.60 o 
   4   5   6        8.53       13.30      2.38 o 
   5   5   6        8.33        4.26      2.07 o 
   6   5   6      278.11      287.35     10.28 o 
   7   5   6      293.53      270.22     15.91 o 
   8   5   6       15.34       15.06      3.59 o 
   9   5   6      135.67      144.94     10.41 o 
  10   5   6       84.67       79.90      5.77 o 
  11   5   6     1197.22     1173.57     30.30 o 
  12   5   6       16.11       16.18      4.04 o 
  13   5   6       11.79       13.39      4.16 o 
  14   5   6       20.80       15.15      4.47 o 
  15   5   6      285.60      272.42      9.78 o 
  16   5   6       32.02       29.98      4.76 o 
  17   5   6       24.73       25.29      4.93 o 
  18   5   6      273.41      267.88     11.44 o 
  19   5   6       88.24       80.42      7.58 o 
  20   5   6        6.25       13.99      5.27 o 
  21   5   6        0.59       -3.63      4.96 o 
 -24   6   6        0.85        6.76      5.73 o 
 -23   6   6        0.44       15.29      6.08 o 
 -22   6   6      159.75      143.69      9.17 o 
 -21   6   6      155.91      161.69     13.73 o 
 -20   6   6       25.85       29.77      5.27 o 
 -19   6   6       11.97       11.13      4.10 o 
 -18   6   6       81.07       77.55      5.58 o 
 -17   6   6        2.37        2.43      3.58 o 
 -16   6   6      426.92      376.29     10.34 o 
 -15   6   6        0.76        2.32      3.00 o 
 -14   6   6      402.26      337.71      9.30 o 
 -13   6   6      212.76      200.79      7.49 o 
 -12   6   6      568.45      550.11     24.40 o 
 -11   6   6      175.54      160.10     11.28 o 
 -10   6   6      393.82      369.25     14.20 o 
  -9   6   6        0.65       -3.68      3.68 o 
  -8   6   6      101.23       90.56      9.19 o 
  -7   6   6        8.98       13.82      3.84 o 
  -6   6   6        2.99       26.02      4.86 o 
  -5   6   6       67.43       47.25      4.92 o 
  -4   6   6        0.63        3.81      6.04 o 
  -3   6   6      491.64      421.52     16.92 o 
  -2   6   6      652.03      589.24     21.86 o 
  -1   6   6        6.78        1.82      4.60 o 
   0   6   6       65.36       69.95      4.72 o 
   1   6   6       94.26      116.75      5.67 o 
   2   6   6      108.70       85.89      5.38 o 
   3   6   6      200.13      202.04      6.81 o 
   4   6   6      380.58      403.50     10.97 o 
   5   6   6       60.53       52.47      3.82 o 
   6   6   6      190.95      188.12     14.25 o 
   7   6   6       56.53       53.80      4.95 o 
   8   6   6      177.45      169.47     10.10 o 
   9   6   6      223.45      219.38      8.51 o 
  10   6   6        6.38       13.02      3.64 o 
  11   6   6      385.49      405.27     14.33 o 
  12   6   6      282.23      283.77     10.74 o 
  13   6   6       54.44       54.98      5.73 o 
  14   6   6      206.14      228.41     10.40 o 
  15   6   6      198.04      189.55      9.88 o 
  16   6   6      281.69      290.93     10.28 o 
  17   6   6      240.67      252.24     10.08 o 
  18   6   6        3.12       -0.29      4.82 o 
  19   6   6      307.67      303.65     12.79 o 
  20   6   6        7.21       10.94      5.25 o 
  21   6   6        0.01       -3.25      6.90 o 
 -24   7   6      226.41      279.72     12.34 o 
 -23   7   6       37.16       38.30      6.53 o 
 -22   7   6      135.20      167.03      9.73 o 
 -21   7   6        2.62        0.72      5.01 o 
 -20   7   6      373.30      392.00     11.58 o 
 -19   7   6       20.66       15.64      4.29 o 
 -18   7   6       13.15        7.28      3.78 o 
 -17   7   6        3.44        7.60      3.63 o 
 -16   7   6        0.88        4.18      3.31 o 
 -15   7   6      238.12      239.04      8.08 o 
 -14   7   6      627.23      594.29     14.93 o 
 -13   7   6       98.14       97.07      5.41 o 
 -12   7   6        0.29        4.79      2.89 o 
 -11   7   6        1.04        9.25      4.00 o 
 -10   7   6       99.30      111.32      8.13 o 
  -9   7   6       75.69       84.83     16.95 o 
  -8   7   6      625.58      597.36     19.18 o 
  -7   7   6      232.36      191.45     21.62 o 
  -6   7   6       31.65       48.08      5.13 o 
  -5   7   6       95.39      102.30      6.95 o 
  -4   7   6      570.34      566.79     17.67 o 
  -3   7   6       31.95       41.08      5.43 o 
  -2   7   6      196.45      216.36     12.14 o 
  -1   7   6      100.21       77.27      6.81 o 
   0   7   6      769.11      669.55     24.01 o 
   1   7   6      211.43      208.37      8.66 o 
   2   7   6      340.61      294.47      8.70 o 
   3   7   6      109.44      114.29      5.33 o 
   4   7   6        0.38        3.28      2.39 o 
   5   7   6     1015.86     1125.23     30.40 o 
   6   7   6       49.98       74.44      5.65 o 
   7   7   6     1356.85     1298.95     35.07 o 
   8   7   6        6.21       11.98      3.94 o 
   9   7   6        0.76        3.15      3.26 o 
  10   7   6      205.36      190.84      8.47 o 
  11   7   6      471.12      490.31     14.98 o 
  12   7   6       85.79       75.79      6.41 o 
  13   7   6      166.53      145.24      8.57 o 
  14   7   6        6.02        3.60      4.21 o 
  15   7   6        0.23       -4.08      4.08 o 
  16   7   6       82.88       86.91      6.55 o 
  17   7   6      148.47      158.30      8.55 o 
  18   7   6       20.94       21.92      4.87 o 
  19   7   6        0.07        3.32      5.03 o 
  20   7   6       57.36       54.35      7.11 o 
  21   7   6        0.33        1.81      6.28 o 
 -23   8   6      224.58      211.76     10.90 o 
 -22   8   6      427.55      422.05     14.86 o 
 -21   8   6       53.46       58.32      6.23 o 
 -20   8   6       57.33       49.61      5.76 o 
 -19   8   6       28.64       48.73      5.15 o 
 -18   8   6        3.95        4.61      3.77 o 
 -17   8   6       34.78       37.24      4.38 o 
 -16   8   6       26.80       28.03      4.00 o 
 -15   8   6       57.91       63.68      6.51 o 
 -14   8   6     1289.52     1210.06     26.25 o 
 -13   8   6      115.90      134.07      6.36 o 
 -12   8   6      112.50      107.08      5.99 o 
 -11   8   6       11.50       14.75      4.03 o 
 -10   8   6      313.57      280.71     12.39 o 
  -9   8   6      242.43      225.38     10.68 o 
  -8   8   6     1067.14      878.28     26.09 o 
  -7   8   6      503.95      525.92     17.49 o 
  -6   8   6        4.93        9.64      3.91 o 
  -5   8   6       28.73       32.61      5.00 o 
  -4   8   6      220.31      226.77     15.06 o 
  -3   8   6      615.36      603.15     22.64 o 
  -2   8   6      663.74      665.87     24.39 o 
  -1   8   6       47.73       60.11      6.08 o 
   0   8   6       16.39       26.95      5.00 o 
   1   8   6      284.09      245.21     11.78 o 
   2   8   6     2739.15     2603.30     66.04 o 
   3   8   6     1522.08     1417.53     31.95 o 
   4   8   6      362.99      367.18     12.56 o 
   5   8   6     2866.63     2871.69     72.07 o 
   6   8   6      631.22      552.33     21.39 o 
   7   8   6      457.99      470.03     15.65 o 
   8   8   6      447.82      384.24     13.73 o 
   9   8   6      227.36      223.90     10.27 o 
  10   8   6      161.33      159.09      8.11 o 
  11   8   6      695.69      682.30     19.21 o 
  12   8   6      492.53      496.59     15.58 o 
  13   8   6       85.50       88.28      7.09 o 
  14   8   6       10.01       11.43      4.52 o 
  15   8   6       70.21       67.35      6.87 o 
  16   8   6       36.72       45.25      6.39 o 
  17   8   6        0.31        3.80      4.21 o 
  18   8   6       14.82        9.51      4.63 o 
  19   8   6       35.40       37.61      5.88 o 
  20   8   6        8.25       15.38      5.74 o 
 -23   9   6       16.74       13.82      5.85 o 
 -22   9   6      496.34      536.04     15.74 o 
 -21   9   6       84.63       93.48      7.12 o 
 -20   9   6       49.76       58.42      6.05 o 
 -19   9   6       19.48       28.08      5.01 o 
 -18   9   6      151.83      142.42      7.08 o 
 -17   9   6      103.62      101.20      7.52 o 
 -16   9   6       13.64        8.40      3.66 o 
 -15   9   6       28.65       30.75      3.92 o 
 -14   9   6      109.69      106.43      6.08 o 
 -13   9   6        2.70        4.86      3.21 o 
 -12   9   6        7.24       23.69      3.27 o 
 -11   9   6       27.40       22.30      4.88 o 
 -10   9   6      362.67      388.79     15.97 o 
  -9   9   6       25.42       19.14      4.94 o 
  -8   9   6      126.62      110.24      7.95 o 
  -7   9   6      264.11      226.73     10.39 o 
  -6   9   6      281.07      294.29     12.68 o 
  -5   9   6       14.88       16.62      7.28 o 
  -4   9   6        0.00       19.70      4.02 o 
  -3   9   6       37.41       58.77      6.57 o 
  -2   9   6      294.07      244.56     12.22 o 
  -1   9   6      389.90      374.81     15.88 o 
   0   9   6      625.84      635.44     23.28 o 
   1   9   6       11.13       25.06      4.91 o 
   2   9   6     2382.06     2460.90    112.15 o 
   3   9   6        0.04        5.05      3.31 o 
   4   9   6     4364.10     4212.80    103.87 o 
   5   9   6       20.84       28.70      6.69 o 
   6   9   6      217.78      275.86     11.15 o 
   7   9   6        9.89       27.51      4.64 o 
   8   9   6       22.79       24.58      4.80 o 
   9   9   6       20.50       26.06      4.83 o 
  10   9   6        1.84        0.83      3.80 o 
  11   9   6      141.20      128.58      7.89 o 
  12   9   6       46.07       42.25      5.46 o 
  13   9   6        1.71       -0.49      3.96 o 
  14   9   6       13.85       17.08      5.08 o 
  15   9   6        2.54        3.43      4.74 o 
  16   9   6       85.15       97.16      8.34 o 
  17   9   6        5.70        8.94      4.35 o 
  18   9   6       16.84       21.40      5.14 o 
  19   9   6        1.78        2.87      5.25 o 
  20   9   6      186.60      179.99     11.07 o 
 -23  10   6       47.28       52.58      6.87 o 
 -22  10   6        0.89        8.56      5.19 o 
 -21  10   6       40.13       39.22      5.79 o 
 -20  10   6        4.34        7.21      4.78 o 
 -19  10   6        0.10        9.34      4.59 o 
 -18  10   6      141.41      165.81      8.25 o 
 -17  10   6      182.41      203.92      8.09 o 
 -16  10   6       45.08       60.72      4.93 o 
 -15  10   6       22.67       29.86      3.93 o 
 -14  10   6        0.19        3.34      3.37 o 
 -13  10   6        2.68        3.83      3.19 o 
 -12  10   6       65.64       60.00      4.23 o 
 -11  10   6       56.40       64.23      5.75 o 
 -10  10   6        0.09       -0.44      3.67 o 
  -9  10   6      401.56      332.12     13.40 o 
  -8  10   6        2.51       13.56      6.76 o 
  -7  10   6       68.11       74.25      6.70 o 
  -6  10   6      882.49      787.15     23.83 o 
  -5  10   6      243.42      229.97     12.18 o 
  -4  10   6      977.68      900.33     26.14 o 
  -3  10   6      113.50      113.39      9.10 o 
  -2  10   6       29.07       30.71      5.72 o 
  -1  10   6      946.59      882.00     31.10 o 
   0  10   6     4150.59     4057.72    124.26 o 
   1  10   6      205.13      226.73     19.13 o 
   2  10   6      806.62      770.50     41.36 o 
   3  10   6        3.16       10.44      4.55 o 
   4  10   6     2604.84     2722.88     68.79 o 
   5  10   6      598.80      634.76     19.57 o 
   6  10   6        1.15       17.42      4.21 o 
   7  10   6       70.40       84.10      7.17 o 
   8  10   6      349.52      324.82     13.00 o 
   9  10   6      124.41      119.22      8.56 o 
  10  10   6      225.07      183.90     10.04 o 
  11  10   6       66.69       71.37      6.37 o 
  12  10   6       94.66       92.09      7.16 o 
  13  10   6       33.11       39.07     12.93 o 
  14  10   6       31.69       32.24      5.70 o 
  15  10   6      165.29      167.65     10.02 o 
  16  10   6       26.70       36.60      6.17 o 
  17  10   6      119.55      110.44      8.93 o 
  18  10   6       87.09      100.04      7.58 o 
  19  10   6       19.32       18.60      5.26 o 
  20  10   6      173.17      214.11     13.17 o 
 -22  11   6      125.34      125.75      8.25 o 
 -21  11   6       39.25       48.75      6.07 o 
 -20  11   6       57.59       66.13      6.41 o 
 -19  11   6        0.09       -0.58      4.29 o 
 -18  11   6        1.04        2.11      4.20 o 
 -17  11   6        1.72        2.24      4.00 o 
 -16  11   6        2.08        2.11      3.75 o 
 -15  11   6      308.00      307.94      9.31 o 
 -14  11   6        0.01       -1.24      5.27 o 
 -13  11   6       29.05       19.86      3.77 o 
 -12  11   6       44.12       56.07      4.09 o 
 -11  11   6        5.59        3.18      3.80 o 
 -10  11   6       11.15       22.55      6.29 o 
  -9  11   6      102.95       97.52      7.87 o 
  -8  11   6       14.55       23.89      5.57 o 
  -7  11   6      923.90      798.92     24.61 o 
  -6  11   6      950.52      839.63     25.25 o 
  -5  11   6        1.99       17.51      4.54 o 
  -4  11   6      103.39       82.55      8.22 o 
  -3  11   6        0.98        0.98      4.45 o 
  -2  11   6     1624.39     1499.09     49.52 o 
  -1  11   6      792.80      779.25     28.22 o 
   0  11   6        1.84       10.70      7.52 o 
   1  11   6      204.51      189.88     16.90 o 
   2  11   6      154.21      146.73     16.03 o 
   3  11   6       95.61      132.80     15.52 o 
   4  11   6     2081.18     2132.99     66.90 o 
   5  11   6       76.86       70.43      8.18 o 
   6  11   6       44.78       53.32      5.73 o 
   7  11   6      401.94      383.36     20.34 o 
   8  11   6      362.67      387.82     14.47 o 
   9  11   6        6.19       14.23      4.61 o 
  10  11   6       95.41      110.32     10.84 o 
  11  11   6      132.39      125.33      8.10 o 
  12  11   6        9.75       12.84      4.48 o 
  13  11   6       15.27        9.72      5.69 o 
  14  11   6        6.17       14.87      6.19 o 
  15  11   6      187.69      174.87     10.59 o 
  16  11   6       42.96       42.60     11.07 o 
  17  11   6      123.23      142.08     10.06 o 
  18  11   6      198.62      197.91     11.22 o 
  19  11   6        2.79        4.90      4.86 o 
 -22  12   6       55.67       49.24      7.22 o 
 -21  12   6       19.71       20.30      5.36 o 
 -20  12   6      136.00      128.62      7.95 o 
 -19  12   6      247.50      294.14     10.90 o 
 -18  12   6        6.24        2.15      5.02 o 
 -17  12   6      113.61      113.95      7.14 o 
 -16  12   6       55.68       38.09      4.84 o 
 -15  12   6       38.13       38.09      4.57 o 
 -14  12   6       59.44       63.72      5.20 o 
 -13  12   6      260.05      256.10      8.75 o 
 -12  12   6       73.55       79.80      5.18 o 
 -11  12   6      117.97      106.45      7.17 o 
 -10  12   6       39.97       34.03      6.39 o 
  -9  12   6      178.06      143.96     10.49 o 
  -8  12   6      248.10      226.89     11.07 o 
  -7  12   6        0.31        4.86      4.25 o 
  -6  12   6      361.29      339.63     21.36 o 
  -5  12   6        1.84       19.33      4.90 o 
  -4  12   6       29.41       52.54      7.22 o 
  -3  12   6      210.84      186.10     11.29 o 
  -2  12   6       43.04       49.18      6.52 o 
  -1  12   6      403.38      448.05     28.18 o 
   0  12   6      684.40      743.95     41.21 o 
   1  12   6      594.43      530.52     32.29 o 
   2  12   6       16.68       15.23      8.07 o 
   3  12   6      288.78      237.32     19.58 o 
   4  12   6       26.25       38.53      9.65 o 
   5  12   6        0.05        9.18      4.46 o 
   6  12   6      377.56      388.26     20.96 o 
   7  12   6      489.06      497.35     17.27 o 
   8  12   6        5.45       11.26      4.31 o 
   9  12   6       74.15       86.41      9.53 o 
  10  12   6       28.50       36.48      5.95 o 
  11  12   6        0.87        1.29      3.79 o 
  12  12   6       55.15       54.57      6.21 o 
  13  12   6        2.50       11.24      4.80 o 
  14  12   6      190.66      188.38     10.49 o 
  15  12   6       18.54       17.44      5.55 o 
  16  12   6        2.18        7.97      5.46 o 
  17  12   6       16.58       19.93      6.22 o 
  18  12   6       79.38       81.91     15.03 o 
  19  12   6        0.58       -6.51      7.68 o 
 -21  13   6       11.45        6.44      5.66 o 
 -20  13   6      132.52      143.61      8.36 o 
 -19  13   6        0.90        8.49      4.70 o 
 -18  13   6       43.95       43.03      5.42 o 
 -17  13   6        0.75        3.52      4.23 o 
 -16  13   6       11.17        7.91      4.12 o 
 -15  13   6        1.59       -1.80      3.45 o 
 -14  13   6       24.08       26.10      4.44 o 
 -13  13   6        7.97       16.15      3.65 o 
 -12  13   6       20.14       20.87      3.18 o 
 -11  13   6      397.22      385.59     13.24 o 
 -10  13   6        0.70       -0.54      3.98 o 
  -9  13   6        0.53       -3.72      4.17 o 
  -8  13   6      142.04      127.02      8.81 o 
  -7  13   6      123.11      138.36      9.16 o 
  -6  13   6      121.92       96.38      7.76 o 
  -5  13   6       46.90       64.54      7.13 o 
  -4  13   6      127.27      113.02     13.01 o 
  -3  13   6        0.38        1.95      4.57 o 
  -2  13   6       15.25       25.63      8.48 o 
  -1  13   6      733.63      697.19     39.24 o 
   0  13   6      182.54      169.84     16.36 o 
   1  13   6      117.94      103.19     13.70 o 
   2  13   6      674.87      633.85     36.82 o 
   3  13   6        3.33        7.04      7.20 o 
   4  13   6       76.94       88.21     13.25 o 
   5  13   6      180.83      174.32     20.92 o 
   6  13   6       38.87       19.25     11.49 o 
   7  13   6        0.00        1.53      4.34 o 
   8  13   6        8.38        7.27      4.31 o 
   9  13   6        0.02        3.15      4.07 o 
  10  13   6       11.40        6.51      4.65 o 
  11  13   6        7.59        1.17      4.57 o 
  12  13   6       23.27       21.89      5.13 o 
  13  13   6        1.99       -1.11      4.62 o 
  14  13   6        2.78        1.16      4.46 o 
  15  13   6        1.05        7.78      5.26 o 
  16  13   6       11.25        7.30      5.32 o 
  17  13   6      131.06      139.32     10.35 o 
  18  13   6       93.51       89.34      9.15 o 
 -21  14   6        7.92        7.20      5.04 o 
 -20  14   6      226.82      242.10     10.32 o 
 -19  14   6       41.00       40.24      5.61 o 
 -18  14   6       73.76       70.65      6.22 o 
 -17  14   6        1.84        5.01      4.30 o 
 -16  14   6        6.25        8.76      4.22 o 
 -15  14   6      200.48      218.29      8.77 o 
 -14  14   6      153.18      155.90      8.06 o 
 -13  14   6      181.19      178.05      8.28 o 
 -12  14   6       29.86       35.74      5.63 o 
 -11  14   6       37.73       31.47      5.14 o 
 -10  14   6       34.92       45.09      5.66 o 
  -9  14   6        2.50        7.53      4.06 o 
  -8  14   6       10.84       14.36      4.96 o 
  -7  14   6        0.07       -0.15      4.08 o 
  -6  14   6       29.66       41.65      5.77 o 
  -5  14   6       30.13       44.72      5.67 o 
  -4  14   6      100.64       90.53     13.34 o 
  -3  14   6       20.93       22.07      7.99 o 
  -2  14   6      106.30       83.80     13.40 o 
  -1  14   6       21.11       17.03      7.87 o 
   0  14   6      159.30      113.46     15.03 o 
   1  14   6      506.14      444.49     29.13 o 
   2  14   6        0.03       -3.08      5.63 o 
   3  14   6        2.08        2.18      6.20 o 
   4  14   6       12.24        7.36      7.76 o 
   5  14   6       94.48      105.48     14.84 o 
   6  14   6       56.16       46.89      7.05 o 
   7  14   6       35.49       35.28      6.59 o 
   8  14   6        1.98        2.60      4.61 o 
   9  14   6       15.82       17.50      5.88 o 
  10  14   6       11.87       16.19      5.56 o 
  11  14   6       51.86       64.97      7.57 o 
  12  14   6      210.69      193.73     10.43 o 
  13  14   6       23.65       24.61      5.58 o 
  14  14   6        0.66       -4.06      4.83 o 
  15  14   6       40.94       31.06      6.98 o 
  16  14   6        2.44        0.11      5.18 o 
  17  14   6       11.68       20.94      6.38 o 
  18  14   6        1.34       -1.37      6.35 o 
 -20  15   6        0.42        5.16      5.05 o 
 -19  15   6       30.08       24.79      5.92 o 
 -18  15   6        0.27       -2.36      4.38 o 
 -17  15   6       43.51       41.93      5.98 o 
 -16  15   6       55.52       65.30      5.64 o 
 -15  15   6       96.41      100.50      6.35 o 
 -14  15   6       54.35       48.76      6.95 o 
 -13  15   6        4.91        7.65      5.80 o 
 -12  15   6        0.23       -1.48      5.77 o 
 -11  15   6       18.54       20.09      5.92 o 
 -10  15   6       21.52       18.70      4.84 o 
  -9  15   6        7.43        4.56      4.18 o 
  -8  15   6       68.12       76.54      9.54 o 
  -7  15   6      195.65      204.61     10.91 o 
  -6  15   6        2.63        7.97      4.46 o 
  -5  15   6      154.58      153.93     12.36 o 
  -4  15   6        1.69        4.54      7.26 o 
  -3  15   6       76.79       68.97     12.21 o 
  -2  15   6       18.87       15.94      8.18 o 
  -1  15   6        2.94        4.75      7.10 o 
   0  15   6       76.29       52.41     11.40 o 
   1  15   6        0.34       -2.83      5.86 o 
   2  15   6        0.23        1.49      6.79 o 
   3  15   6       88.58       69.15     12.35 o 
   4  15   6      260.32      287.30     22.82 o 
   5  15   6       96.74       91.92     14.30 o 
   6  15   6        6.48        6.44      7.64 o 
   7  15   6        9.14       14.75      5.51 o 
   8  15   6        0.23       -0.86      4.71 o 
   9  15   6      148.90      143.81     12.02 o 
  10  15   6        6.09        5.19      5.31 o 
  11  15   6       64.98       73.28     24.78 o 
  12  15   6        0.02       -3.21      4.36 o 
  13  15   6      119.84      134.09      9.39 o 
  14  15   6        6.46        8.81      5.30 o 
  15  15   6       32.34       53.07      7.06 o 
  16  15   6       29.82       19.75      6.21 o 
  17  15   6      112.27      136.96     10.48 o 
 -20  16   6       27.66       29.89      5.94 o 
 -19  16   6       16.03       27.10      5.37 o 
 -18  16   6        5.04        5.90      4.65 o 
 -17  16   6       15.61       16.55      4.65 o 
 -16  16   6      144.96      165.13      8.05 o 
 -15  16   6        2.89        0.66      3.80 o 
 -14  16   6       68.76       85.25      9.15 o 
 -13  16   6       77.32       82.45      8.88 o 
 -12  16   6        5.54       -2.74      5.31 o 
 -11  16   6       94.29       91.36     10.13 o 
 -10  16   6        0.01        2.68      5.24 o 
  -9  16   6        1.96       14.36      4.54 o 
  -8  16   6      197.92      193.96     10.87 o 
  -7  16   6       16.30       16.54      5.33 o 
  -6  16   6      302.52      280.33     16.08 o 
  -5  16   6       25.98       38.68      9.26 o 
  -4  16   6       11.96       23.08      9.12 o 
  -3  16   6      240.63      215.03     19.37 o 
  -2  16   6       85.13       75.89     13.35 o 
  -1  16   6       33.70       31.35     10.18 o 
   0  16   6       82.82       82.79     13.44 o 
   1  16   6       47.22       45.02     10.73 o 
   2  16   6      105.03       92.37     14.29 o 
   3  16   6      110.79      109.45     15.56 o 
   4  16   6      165.21      106.07     14.93 o 
   5  16   6        5.73        5.84      7.19 o 
   6  16   6       47.77       58.81     12.56 o 
   7  16   6        9.14        3.36      8.01 o 
   8  16   6        0.02        1.64      8.68 o 
   9  16   6        3.93       12.07      5.96 o 
  10  16   6       12.55       14.09      6.30 o 
  11  16   6       50.03       42.13      8.20 o 
  12  16   6       42.82       55.43     17.80 o 
  13  16   6       88.04       96.91      9.57 o 
  14  16   6        3.19       10.21      8.60 o 
  15  16   6        1.11        7.54      5.86 o 
  16  16   6        0.32        2.41      5.52 o 
  17  16   6       62.55       60.18     11.35 o 
 -19  17   6        1.55        2.88      4.65 o 
 -18  17   6        6.51       14.78      4.90 o 
 -17  17   6       43.69       29.95      6.24 o 
 -16  17   6       21.58       16.23      5.90 o 
 -15  17   6      111.63      103.26      8.51 o 
 -14  17   6        0.12        0.41      7.07 o 
 -13  17   6       64.07       54.58      8.65 o 
 -12  17   6       19.66       24.42      6.39 o 
 -11  17   6       14.44        7.62      5.72 o 
 -10  17   6       24.84       30.36      8.41 o 
  -9  17   6       67.34       62.35      7.76 o 
  -8  17   6      205.97      216.74     13.18 o 
  -7  17   6        4.31       15.61      6.62 o 
  -6  17   6      134.06      129.21     11.82 o 
  -5  17   6       38.52       53.29     22.75 o 
  -4  17   6      326.06      322.61     25.52 o 
  -3  17   6       44.51       48.06     11.48 o 
  -2  17   6       11.42        6.66      8.86 o 
  -1  17   6      184.38      167.44     19.49 o 
   0  17   6        0.13        4.16      7.97 o 
   1  17   6       63.26       54.91     11.82 o 
   2  17   6       95.63      118.96     16.37 o 
   3  17   6        0.17       11.64      8.34 o 
   4  17   6      102.72      106.59     15.95 o 
   5  17   6       48.78       53.10     12.49 o 
   6  17   6       14.67        7.75      7.71 o 
   7  17   6       46.29       58.49     12.71 o 
   8  17   6       18.77       40.84     11.41 o 
   9  17   6       56.17       62.91      8.83 o 
  10  17   6       25.91       22.23      7.08 o 
  11  17   6       79.50       77.58     10.08 o 
  12  17   6      161.48      171.11     14.32 o 
  13  17   6       19.94       23.55      6.61 o 
  14  17   6       54.61       66.21      8.57 o 
  15  17   6       56.12       54.04      8.35 o 
  16  17   6       52.64       51.12      9.87 o 
 -18  18   6       64.97       53.70      7.59 o 
 -17  18   6       68.57       60.19      8.11 o 
 -16  18   6      107.62      124.25      9.42 o 
 -15  18   6      179.28      171.85     10.51 o 
 -14  18   6       30.87       22.13      7.00 o 
 -13  18   6        7.18       10.76      6.49 o 
 -12  18   6       12.44        7.38      6.01 o 
 -11  18   6       17.48       24.03      6.54 o 
 -10  18   6       89.98      101.38      9.17 o 
  -9  18   6      519.21      506.23     23.53 o 
  -8  18   6      273.25      287.51     16.91 o 
  -7  18   6       83.24       70.77     15.08 o 
  -6  18   6       44.69       47.75      8.48 o 
  -5  18   6      289.10      280.83     16.21 o 
  -4  18   6        2.71        5.53      8.08 o 
  -3  18   6       26.19       30.37     10.33 o 
  -2  18   6       17.46       16.84      9.68 o 
  -1  18   6       17.11       14.32      8.83 o 
   0  18   6       17.99       23.38      9.49 o 
   1  18   6       24.75       34.34     10.94 o 
   2  18   6       30.09       33.75     10.43 o 
   3  18   6        5.20       11.51      8.99 o 
   4  18   6       72.42      108.14     16.24 o 
   5  18   6       25.78        8.76      9.43 o 
   6  18   6      123.04      146.19     19.25 o 
   7  18   6        1.62        5.04      8.58 o 
   8  18   6       23.60       17.90     10.52 o 
   9  18   6       14.78       13.53      9.27 o 
  10  18   6      315.52      318.47     27.11 o 
  11  18   6      148.44      152.04     13.61 o 
  12  18   6       67.38       67.97      9.92 o 
  13  18   6      103.81      118.90     10.58 o 
  14  18   6      251.61      290.43     15.09 o 
  15  18   6        5.13       14.02      6.43 o 
 -17  19   6        2.62       -3.63      5.96 o 
 -16  19   6       31.91       29.85      6.66 o 
 -15  19   6        9.07        5.97      7.07 o 
 -14  19   6       72.79       95.55     10.01 o 
 -13  19   6       88.19      127.73     10.98 o 
 -12  19   6       34.57       46.44      8.82 o 
 -11  19   6       26.50       14.55      7.93 o 
 -10  19   6        4.85       -5.01      6.88 o 
  -9  19   6       28.79       18.35     15.77 o 
  -8  19   6       23.50        5.75      7.13 o 
  -7  19   6        0.01       -2.59      6.33 o 
  -6  19   6        0.10        4.48      9.02 o 
  -5  19   6       64.92       90.68     12.23 o 
  -4  19   6       45.56       39.44     12.64 o 
  -3  19   6      270.39      284.60     24.93 o 
  -2  19   6      331.85      363.80     28.17 o 
  -1  19   6       31.34       19.28      9.51 o 
   0  19   6        6.74        2.33      8.39 o 
   1  19   6      116.02      117.27     17.24 o 
   2  19   6       20.33       26.84     10.36 o 
   3  19   6      570.35      511.04     34.39 o 
   4  19   6      814.56      849.61     49.49 o 
   5  19   6        5.96        5.73      9.52 o 
   6  19   6       55.06       48.03     13.10 o 
   7  19   6      306.68      304.94     25.86 o 
   8  19   6       15.26       18.27     10.89 o 
   9  19   6        0.34        4.07      9.94 o 
  10  19   6        4.02       13.18     10.65 o 
  11  19   6       14.44       14.71     11.37 o 
  12  19   6       60.10       54.02     14.65 o 
  13  19   6      178.54      156.74     12.21 o 
  14  19   6        0.05       11.98      6.67 o 
 -16  20   6       49.83       47.20      7.30 o 
 -15  20   6       46.34       48.99      7.75 o 
 -14  20   6      175.87      168.09     12.55 o 
 -13  20   6       55.82       44.15      7.97 o 
 -12  20   6      256.07      259.58     25.79 o 
 -11  20   6       79.42       87.03     11.49 o 
 -10  20   6       12.27       10.32      7.56 o 
  -9  20   6      128.14      126.71     13.09 o 
  -8  20   6       62.91       59.15      9.89 o 
  -7  20   6       43.04       38.20     12.14 o 
  -6  20   6        0.17       12.11      9.86 o 
  -5  20   6      183.53      149.26     20.13 o 
  -4  20   6      107.20      128.77     18.19 o 
  -3  20   6       18.27       26.86     11.00 o 
  -2  20   6       39.46       28.09     10.67 o 
  -1  20   6       39.03       40.10     11.76 o 
   0  20   6       30.71       27.74     10.95 o 
   1  20   6       78.05       75.59     14.76 o 
   2  20   6      128.79      132.50     18.54 o 
   3  20   6       13.76       22.31     10.41 o 
   4  20   6        4.47       -2.41      7.85 o 
   5  20   6        0.39       -7.03      8.90 o 
   6  20   6      124.34      158.45     20.73 o 
   7  20   6        0.80        0.13      8.67 o 
   8  20   6       84.25       85.80     16.50 o 
   9  20   6        0.02       17.52     10.87 o 
  10  20   6       72.89       96.28     17.43 o 
  11  20   6       28.67       32.12     13.46 o 
  12  20   6      718.89      784.36     49.06 o 
  13  20   6       70.71      117.43     14.05 o 
 -15  21   6        0.31        2.07      5.83 o 
 -14  21   6      397.21      407.58     22.45 o 
 -13  21   6        2.38        9.38      8.81 o 
 -12  21   6        4.95       -6.03      9.39 o 
 -11  21   6       21.47       28.02      9.36 o 
 -10  21   6        0.24        7.13      7.78 o 
  -9  21   6       38.13       50.70      9.86 o 
  -8  21   6       70.80       71.70     10.69 o 
  -7  21   6      299.75      311.92     18.73 o 
  -6  21   6        5.98        9.61      7.31 o 
  -5  21   6        0.00       -6.89      7.87 o 
  -4  21   6        0.60       22.59     11.21 o 
  -3  21   6        8.63       11.06     10.44 o 
  -2  21   6        1.77       -0.01      8.70 o 
  -1  21   6        1.01       -7.10      8.56 o 
   0  21   6        9.01       -2.11      8.69 o 
   1  21   6      188.29      154.32     20.11 o 
   2  21   6       33.56       13.07     10.33 o 
   3  21   6        0.02       -7.54      7.54 o 
   4  21   6        3.19        4.60      9.75 o 
   5  21   6        1.39        0.67      8.23 o 
   6  21   6        0.94        8.53     10.03 o 
   7  21   6      360.44      316.38     27.19 o 
   8  21   6        0.55        3.92     10.69 o 
   9  21   6        0.33        7.20      9.74 o 
  10  21   6       66.59       61.76     15.69 o 
  11  21   6        3.09       -1.24      9.51 o 
  12  21   6      125.82      160.81     22.44 o 
 -14  22   6      121.62      149.15     19.19 o 
 -13  22   6       65.54       58.64     11.68 o 
 -12  22   6       69.61       66.45     18.09 o 
 -11  22   6      203.04      183.77     21.10 o 
 -10  22   6        6.49        3.94      7.71 o 
  -9  22   6       98.03      116.19     13.21 o 
  -8  22   6       87.30      104.11     12.44 o 
  -7  22   6        1.23        4.30      7.14 o 
  -6  22   6       23.46       24.76     16.76 o 
  -5  22   6      160.46      142.30     20.13 o 
  -4  22   6        0.02       -2.26      9.89 o 
  -3  22   6        3.98       -5.78      7.81 o 
  -2  22   6        0.09       -7.45      7.45 o 
  -1  22   6       29.44       52.75     13.55 o 
   0  22   6        1.53       12.06      9.61 o 
   1  22   6       89.29       69.46     15.16 o 
   2  22   6       86.30       87.90     16.42 o 
   3  22   6       45.94       42.57     13.74 o 
   4  22   6       78.33       68.90     14.80 o 
   5  22   6        3.13       17.32     11.26 o 
   6  22   6        0.66       -0.17      9.97 o 
   7  22   6        1.18       -9.06      9.06 o 
   8  22   6       16.80        1.82     10.29 o 
   9  22   6       16.38       22.10     12.21 o 
  10  22   6        3.94        3.10     10.82 o 
  11  22   6       11.52        4.52     10.37 o 
 -12  23   6        6.41      -11.15     11.38 o 
 -11  23   6       38.73       48.38     10.66 o 
 -10  23   6      251.95      245.33     18.06 o 
  -9  23   6       52.51       49.50     10.36 o 
  -8  23   6       31.89       17.35      9.35 o 
  -7  23   6       35.83       34.15      9.30 o 
  -6  23   6       27.25       19.29      8.16 o 
  -5  23   6       11.11       14.35      7.80 o 
  -4  23   6        8.53        7.57     11.43 o 
  -3  23   6       33.02        9.87     10.27 o 
  -2  23   6      111.88      114.27     19.56 o 
  -1  23   6        8.67        7.88     10.60 o 
   0  23   6        0.78        2.52     10.08 o 
   1  23   6       41.53       37.79     13.15 o 
   2  23   6        0.17       -8.92      9.13 o 
   3  23   6        0.12       -7.01      9.81 o 
   4  23   6        0.01        3.32     10.02 o 
   5  23   6       12.43        3.70     10.17 o 
   6  23   6        0.24       -0.17      9.97 o 
   7  23   6       13.36       14.42     11.74 o 
   8  23   6        7.57       23.77     11.95 o 
   9  23   6       16.77       13.93     12.00 o 
 -11  24   6      112.82       96.41     16.49 o 
 -10  24   6        4.46        0.92     11.46 o 
  -9  24   6       36.96       35.24     10.03 o 
  -8  24   6       20.83        4.50      8.28 o 
  -7  24   6       57.85       75.76     14.33 o 
  -6  24   6        3.88        0.04      7.94 o 
  -5  24   6        1.42       -5.78      7.02 o 
  -4  24   6        0.05      -10.13     10.13 o 
  -3  24   6       85.04       91.69     17.78 o 
  -2  24   6       29.62       38.93     13.93 o 
  -1  24   6        5.10        6.62      9.40 o 
   0  24   6       37.73       25.96     12.81 o 
   1  24   6        0.04        2.40     10.58 o 
   2  24   6       38.31       28.16     12.77 o 
   3  24   6      162.77      190.07     24.59 o 
   4  24   6       33.97       31.13     13.05 o 
   5  24   6        0.71        6.24     11.14 o 
   6  24   6       36.86       44.72     13.94 o 
   7  24   6        1.49       14.03     11.60 o 
  -8  25   6        9.01       21.17     12.92 o 
  -7  25   6        2.43       -7.05      7.05 o 
  -6  25   6        2.59       -3.20      7.73 o 
  -5  25   6        0.04        5.60      8.10 o 
  -4  25   6      100.96      109.19     25.47 o 
  -3  25   6        0.09       -9.49      9.49 o 
  -2  25   6       29.50        7.43     10.76 o 
  -1  25   6      103.12      117.56     19.61 o 
   0  25   6        2.06        7.50     11.10 o 
   1  25   6        8.75        9.86     11.34 o 
   2  25   6        7.91        4.28     10.69 o 
   3  25   6        0.34        1.34     11.17 o 
   4  25   6       38.43       39.09     14.26 o 
   5  25   6       12.99       34.82     13.83 o 
  -5  26   6        6.15        5.02     11.74 o 
  -4  26   6        6.18       47.32     13.95 o 
  -3  26   6       13.02       10.46     12.48 o 
 -24   1   7        1.45       -1.12      4.41 o 
 -23   1   7      133.23      100.90      6.60 o 
 -22   1   7       96.29       90.16      6.32 o 
 -21   1   7      232.13      229.14      8.68 o 
 -20   1   7      223.14      219.19      8.29 o 
 -19   1   7      110.29      133.53      7.01 o 
 -18   1   7        9.11       11.33      3.53 o 
 -17   1   7      365.53      386.36     10.25 o 
 -16   1   7       46.13       43.91      4.61 o 
 -15   1   7        2.17        0.21      2.90 o 
 -14   1   7       81.53       77.83      4.87 o 
 -13   1   7       38.71       51.52      8.33 o 
 -12   1   7     1196.07     1259.09     46.62 o 
 -11   1   7     2469.28     2358.96     76.21 o 
 -10   1   7        2.47       45.53     16.37 o 
  -9   1   7     1392.13     1349.01     46.24 o 
  -8   1   7        0.34        9.78      5.32 o 
  -7   1   7        3.06       12.33      3.62 o 
  -6   1   7       29.02       33.53      4.15 o 
  -5   1   7       14.17       17.29      3.82 o 
  -4   1   7       22.15       35.26      4.08 o 
  -3   1   7      653.02      733.69     21.43 o 
  -2   1   7        0.24       13.21      5.68 o 
  -1   1   7      387.52      456.78     12.50 o 
   0   1   7       10.58       23.90      2.63 o 
   1   1   7      121.97      126.70      5.57 o 
   2   1   7       87.56      101.90      5.15 o 
   3   1   7        0.87       12.16      2.73 o 
   4   1   7       33.21       32.23      3.75 o 
   5   1   7      245.37      194.49     13.12 o 
   6   1   7      107.01      107.09      6.30 o 
   7   1   7        0.23        2.47      3.17 o 
   8   1   7       33.30       25.73      3.80 o 
   9   1   7       15.50       10.35      4.73 o 
  10   1   7      265.27      254.47      9.02 o 
  11   1   7      113.88       94.47      6.50 o 
  12   1   7       13.41       21.19      3.45 o 
  13   1   7       86.65       78.91      5.27 o 
  14   1   7        2.93        4.20      3.61 o 
  15   1   7      455.27      447.10     14.14 o 
  16   1   7      198.49      200.02      9.53 o 
  17   1   7      132.98      116.64      7.87 o 
  18   1   7      227.19      213.01     10.43 o 
  19   1   7       31.13       41.20      6.16 o 
  20   1   7        0.07       -1.48      5.14 o 
 -24   2   7       33.83       19.60      4.94 o 
 -23   2   7        5.99        5.98      4.49 o 
 -22   2   7      104.83      107.71      6.59 o 
 -21   2   7        4.05        6.33      4.26 o 
 -20   2   7       42.25       41.51      4.76 o 
 -19   2   7        4.29        5.26      3.76 o 
 -18   2   7       30.58       28.88      3.97 o 
 -17   2   7      122.59      134.83      6.64 o 
 -16   2   7        2.80        0.95      3.30 o 
 -15   2   7        2.82        6.71      3.14 o 
 -14   2   7      200.97      181.09      8.89 o 
 -13   2   7       19.93       21.84      6.72 o 
 -12   2   7      230.31      238.10     15.14 o 
 -11   2   7      352.57      308.31     19.03 o 
 -10   2   7     1347.66     1231.15     43.14 o 
  -9   2   7        8.42       16.49      4.19 o 
  -8   2   7        0.64        0.22      3.27 o 
  -7   2   7      515.27      522.25     16.95 o 
  -6   2   7       44.68       46.84      5.46 o 
  -5   2   7      234.04      227.78     11.29 o 
  -4   2   7        8.68        8.44      4.11 o 
  -3   2   7      288.36      298.90     14.15 o 
  -2   2   7      362.50      353.48     12.33 o 
  -1   2   7        6.25       12.33      2.52 o 
   0   2   7      526.90      579.81     11.72 o 
   1   2   7     1515.71     1531.65     34.86 o 
   2   2   7      265.37      262.89      8.46 o 
   3   2   7       30.95       33.37      5.97 o 
   4   2   7        0.01        4.21      3.44 o 
   5   2   7      297.68      274.03      9.48 o 
   6   2   7       49.84       49.37      4.60 o 
   7   2   7       37.57       45.57      3.39 o 
   8   2   7       31.78       43.90      3.43 o 
   9   2   7      100.24       90.00      5.38 o 
  10   2   7      134.20      136.10      6.91 o 
  11   2   7       27.73       18.29      3.85 o 
  12   2   7       96.86       99.88      5.51 o 
  13   2   7        6.18        4.96      3.22 o 
  14   2   7       28.87       24.12      4.02 o 
  15   2   7      284.60      285.50     13.81 o 
  16   2   7       30.87       42.08      7.34 o 
  17   2   7      163.21      179.39     11.29 o 
  18   2   7        0.96        5.02      4.58 o 
  19   2   7       24.90       26.89      5.67 o 
  20   2   7      103.53      118.04      8.87 o 
 -24   3   7        0.39       -3.71      4.66 o 
 -23   3   7        7.05        4.61      4.50 o 
 -22   3   7        0.29       -6.98      6.98 o 
 -21   3   7       17.79       34.34      5.48 o 
 -20   3   7       10.49       10.82      4.51 o 
 -19   3   7      105.64      117.78      6.97 o 
 -18   3   7      128.30      143.76      6.42 o 
 -17   3   7      693.40      654.34     15.98 o 
 -16   3   7       19.47       18.67      3.83 o 
 -15   3   7       10.17       11.73      3.21 o 
 -14   3   7      151.32      139.81      7.94 o 
 -13   3   7      421.70      444.89     15.95 o 
 -12   3   7      305.83      320.68     18.25 o 
 -11   3   7       33.93       39.21      5.62 o 
 -10   3   7        0.41       27.31      7.49 o 
  -9   3   7     1051.42      990.25     28.60 o 
  -8   3   7       53.58       66.26      8.14 o 
  -7   3   7      173.80      150.45     11.94 o 
  -6   3   7        0.03        1.54      3.62 o 
  -5   3   7       59.24       78.45      7.02 o 
  -4   3   7      108.62       82.38      7.12 o 
  -3   3   7      910.29      941.05     26.58 o 
  -2   3   7        0.42        9.99      3.18 o 
  -1   3   7        0.00        3.25      1.85 o 
   0   3   7        3.04       13.11      2.93 o 
   1   3   7      231.11      235.04      5.52 o 
   2   3   7       32.98       34.71      2.31 o 
   3   3   7       64.59       85.84      6.34 o 
   4   3   7      128.15      139.49      6.22 o 
   5   3   7       90.50       78.16      5.36 o 
   6   3   7      219.44      222.11      6.86 o 
   7   3   7       64.85       62.89      6.21 o 
   8   3   7        0.06       -1.03      2.56 o 
   9   3   7       14.04       21.28      5.00 o 
  10   3   7        0.55        2.07      3.13 o 
  11   3   7      233.46      220.40     13.12 o 
  12   3   7       70.86       66.79      7.74 o 
  13   3   7       10.88        7.88      3.51 o 
  14   3   7        4.97        0.67      3.47 o 
  15   3   7      177.66      191.84      8.34 o 
  16   3   7       20.32       25.89      4.93 o 
  17   3   7        7.79       17.65      4.90 o 
  18   3   7        8.26        5.51      4.72 o 
  19   3   7       26.66       26.71      5.81 o 
  20   3   7       36.05       26.94      6.01 o 
 -23   4   7        7.51       -5.27      5.27 o 
 -22   4   7       11.95       13.20      4.97 o 
 -21   4   7       52.12       40.56      5.68 o 
 -20   4   7       23.80       22.65      5.69 o 
 -19   4   7      146.94      151.68      7.83 o 
 -18   4   7        0.39        3.69      3.89 o 
 -17   4   7       21.85       20.96      4.55 o 
 -16   4   7      240.29      231.78     14.75 o 
 -15   4   7       76.00       78.06      4.89 o 
 -14   4   7       11.09        7.98      7.29 o 
 -13   4   7       76.64       54.25      4.78 o 
 -12   4   7       10.06       17.52      5.12 o 
 -11   4   7      765.23      768.49     23.99 o 
 -10   4   7      162.54      166.59     16.47 o 
  -9   4   7       63.96       62.58      6.26 o 
  -8   4   7        0.03       15.12      4.37 o 
  -7   4   7        7.77       11.72      5.77 o 
  -6   4   7       73.94       90.08      6.76 o 
  -5   4   7       38.78       39.85      5.73 o 
  -4   4   7       17.88       20.59      4.58 o 
  -3   4   7      423.64      410.60     16.85 o 
  -2   4   7        9.17       17.39      4.30 o 
  -1   4   7        2.48        7.89      2.07 o 
   0   4   7      553.47      566.42     38.46 o 
   1   4   7      128.98      112.35      4.32 o 
   2   4   7      227.63      207.85      6.15 o 
   3   4   7       38.06       37.95      3.92 o 
   4   4   7       16.85       25.98      2.75 o 
   5   4   7      325.44      290.31      8.87 o 
   6   4   7        6.11        6.88      3.66 o 
   7   4   7      231.24      216.10      8.00 o 
   8   4   7       44.64       58.85      4.63 o 
   9   4   7       34.73       37.96      4.25 o 
  10   4   7       32.60       32.99      4.30 o 
  11   4   7        4.72        9.92      4.52 o 
  12   4   7        7.69       12.39      5.30 o 
  13   4   7      130.89      158.30     14.01 o 
  14   4   7        8.62        3.99      3.46 o 
  15   4   7        1.05        0.35      3.42 o 
  16   4   7       16.90        7.14      4.06 o 
  17   4   7        0.12       -0.57      4.52 o 
  18   4   7        9.68        1.13      4.53 o 
  19   4   7        0.98        0.24      4.90 o 
  20   4   7        6.56        9.24      5.44 o 
 -23   5   7       20.55       21.78      5.56 o 
 -22   5   7       19.10        6.45      5.02 o 
 -21   5   7      178.95      200.24      9.37 o 
 -20   5   7        0.97        4.52      4.28 o 
 -19   5   7        0.03        0.15      4.41 o 
 -18   5   7       19.51       24.42      4.54 o 
 -17   5   7        0.26       -3.64      3.64 o 
 -16   5   7      160.27      170.34     11.17 o 
 -15   5   7      320.97      293.59     11.30 o 
 -14   5   7      101.56      100.13      8.72 o 
 -13   5   7      917.92      962.83     23.89 o 
 -12   5   7       48.81       58.82      7.27 o 
 -11   5   7       89.25      102.88      8.18 o 
 -10   5   7        0.36        8.52      4.50 o 
  -9   5   7       53.46       47.69      6.63 o 
  -8   5   7      289.75      267.08     16.10 o 
  -7   5   7      504.29      407.04     14.66 o 
  -6   5   7        9.73       -0.07      3.34 o 
  -5   5   7      521.49      468.60     15.73 o 
  -4   5   7       85.29       72.71      7.19 o 
  -3   5   7      631.32      633.69     23.59 o 
  -2   5   7      251.72      227.33     11.57 o 
  -1   5   7      271.86      225.54     13.62 o 
   0   5   7        2.78        2.49      3.48 o 
   1   5   7       67.67       67.81      4.63 o 
   2   5   7       26.00       20.22      2.74 o 
   3   5   7       11.27       13.63      2.54 o 
   4   5   7      109.97      113.56      5.38 o 
   5   5   7      160.20      147.47      6.11 o 
   6   5   7       76.46       90.55      7.73 o 
   7   5   7      530.42      481.30     13.66 o 
   8   5   7      388.62      373.05     11.68 o 
   9   5   7      494.50      417.02     12.82 o 
  10   5   7       34.62       41.15      4.68 o 
  11   5   7      673.63      696.07     19.32 o 
  12   5   7      148.53      153.23      8.36 o 
  13   5   7        4.79       12.18      4.50 o 
  14   5   7       26.24       26.18      5.11 o 
  15   5   7        0.69       -1.21      3.56 o 
  16   5   7       42.25       36.40      4.94 o 
  17   5   7       42.60       51.57      7.49 o 
  18   5   7        2.51        6.13      5.78 o 
  19   5   7       40.75       53.54      6.57 o 
  20   5   7      187.08      161.49     11.30 o 
 -23   6   7       51.58       56.36      6.96 o 
 -22   6   7      189.86      177.89      9.11 o 
 -21   6   7       61.93       65.94      6.32 o 
 -20   6   7        0.02       -2.21      4.19 o 
 -19   6   7        0.11        0.49      4.22 o 
 -18   6   7       63.52       67.27      5.52 o 
 -17   6   7       97.40       89.84      6.44 o 
 -16   6   7       81.09       82.10      5.93 o 
 -15   6   7       14.20       13.23      5.71 o 
 -14   6   7        9.40        1.78      5.34 o 
 -13   6   7        0.01        7.14      5.49 o 
 -12   6   7       87.83       77.84      7.88 o 
 -11   6   7       39.73       44.18      6.61 o 
 -10   6   7        9.72       24.32      5.25 o 
  -9   6   7        1.19        5.12      4.28 o 
  -8   6   7       73.56       92.07     15.89 o 
  -7   6   7       10.00       15.38      4.77 o 
  -6   6   7       87.38       82.68      6.65 o 
  -5   6   7      426.00      454.35     15.61 o 
  -4   6   7       82.22       69.39      6.15 o 
  -3   6   7      896.94      926.93     26.72 o 
  -2   6   7      112.58      127.39      7.63 o 
  -1   6   7     1966.65     1894.52     60.72 o 
   0   6   7        4.77       12.21      8.05 o 
   1   6   7     1744.91     1640.72     69.35 o 
   2   6   7       39.53       32.03      3.68 o 
   3   6   7      297.69      319.90      9.53 o 
   4   6   7       12.14        9.83      3.24 o 
   5   6   7       50.20       50.10      4.55 o 
   6   6   7       74.17       75.48      5.62 o 
   7   6   7      227.02      185.93      8.52 o 
   8   6   7      444.34      425.80     12.89 o 
   9   6   7       23.11       27.82      4.28 o 
  10   6   7        5.67        3.37      3.46 o 
  11   6   7        8.98        9.00      4.58 o 
  12   6   7       97.53      108.04      7.42 o 
  13   6   7        4.64        3.38      4.13 o 
  14   6   7       96.70       97.95      7.77 o 
  15   6   7        1.47        0.90      3.68 o 
  16   6   7       79.82       71.99      6.16 o 
  17   6   7        6.69        9.80      4.37 o 
  18   6   7        1.12        2.79      4.56 o 
  19   6   7        0.01        5.39      5.01 o 
  20   6   7       13.43       17.22      6.11 o 
 -23   7   7       11.92       28.09      7.42 o 
 -22   7   7      208.47      203.52     11.55 o 
 -21   7   7      101.77      108.07      7.27 o 
 -20   7   7       81.02       77.07      6.32 o 
 -19   7   7       99.41      118.52      7.09 o 
 -18   7   7       12.01       10.04      4.54 o 
 -17   7   7        3.14        6.04      3.92 o 
 -16   7   7       17.51       15.25      3.56 o 
 -15   7   7       41.88       39.77      6.91 o 
 -14   7   7       62.65       66.37      7.93 o 
 -13   7   7       42.28       54.98      7.03 o 
 -12   7   7       24.74       24.37      5.66 o 
 -11   7   7       81.44       93.51      7.77 o 
 -10   7   7      786.76      816.82     25.19 o 
  -9   7   7      120.50      109.36      8.10 o 
  -8   7   7      146.72      135.62      8.92 o 
  -7   7   7       56.17       71.11      6.53 o 
  -6   7   7       21.95       15.44      4.46 o 
  -5   7   7      157.57      169.25      8.81 o 
  -4   7   7      481.48      483.04     18.38 o 
  -3   7   7       29.96       36.19      6.97 o 
  -2   7   7      167.74      147.69      9.86 o 
  -1   7   7     1995.56     1992.52     63.81 o 
   0   7   7      366.75      360.66     15.78 o 
   1   7   7      174.36      159.36     12.05 o 
   2   7   7       10.69       10.21      3.20 o 
   3   7   7      838.15      831.81     23.14 o 
   4   7   7        0.84        6.76      3.11 o 
   5   7   7      277.72      283.73     10.79 o 
   6   7   7        0.24       13.16      3.80 o 
   7   7   7      104.08       96.18     14.06 o 
   8   7   7      458.23      499.77     18.28 o 
   9   7   7      363.14      383.45     12.93 o 
  10   7   7      139.00      120.10      7.45 o 
  11   7   7      305.01      301.48     11.29 o 
  12   7   7       65.77       64.86      6.10 o 
  13   7   7      124.64      125.31      8.10 o 
  14   7   7      249.94      242.37     10.81 o 
  15   7   7      472.99      458.05     15.79 o 
  16   7   7       93.39      107.14      9.74 o 
  17   7   7       20.79       23.28      4.85 o 
  18   7   7       38.30       35.92      5.51 o 
  19   7   7        1.03        2.89      5.02 o 
 -23   8   7       61.13       60.11      6.91 o 
 -22   8   7      407.56      407.71     14.54 o 
 -21   8   7        2.21        2.61      5.02 o 
 -20   8   7       51.70       67.26      6.11 o 
 -19   8   7        0.06        2.95      5.09 o 
 -18   8   7       51.65       58.43      5.44 o 
 -17   8   7       58.05       53.44      4.97 o 
 -16   8   7       39.26       49.30      6.43 o 
 -15   8   7       94.42      100.86      7.80 o 
 -14   8   7      115.31      107.30      9.16 o 
 -13   8   7       91.60      100.67     19.60 o 
 -12   8   7        1.86       10.91      5.08 o 
 -11   8   7      207.39      189.15     10.34 o 
 -10   8   7        1.89        3.62      4.25 o 
  -9   8   7      286.97      262.80     12.01 o 
  -8   8   7      518.84      499.57     19.60 o 
  -7   8   7      250.76      240.72     10.91 o 
  -6   8   7      635.05      560.48     18.49 o 
  -5   8   7       88.10       83.32      6.92 o 
  -4   8   7      101.03       99.74      7.29 o 
  -3   8   7       31.37       43.09      5.19 o 
  -2   8   7      905.20      869.24     30.88 o 
  -1   8   7       62.07       65.44     10.79 o 
   0   8   7     1005.88     1000.44     34.76 o 
   1   8   7     1095.39     1041.53     35.88 o 
   2   8   7      233.38      278.04     13.50 o 
   3   8   7      737.52      735.21     25.92 o 
   4   8   7      167.24      179.66     10.18 o 
   5   8   7      199.63      217.98     15.22 o 
   6   8   7      558.36      523.35     16.93 o 
   7   8   7       16.41       22.12      4.63 o 
   8   8   7      343.23      328.91     23.69 o 
   9   8   7      244.68      277.81     10.50 o 
  10   8   7       38.49       46.51      5.26 o 
  11   8   7       57.71       52.60      6.23 o 
  12   8   7       87.02       67.67      7.46 o 
  13   8   7      158.84      143.02      8.72 o 
  14   8   7      322.23      329.26     12.86 o 
  15   8   7       31.75       36.87      6.19 o 
  16   8   7        8.95       13.51      5.45 o 
  17   8   7       62.03       83.54      6.79 o 
  18   8   7        3.23        4.14      4.61 o 
  19   8   7       11.35        7.09      6.57 o 
 -22   9   7        0.00        4.25      5.42 o 
 -21   9   7        5.83        6.72      5.16 o 
 -20   9   7      406.35      450.00     14.74 o 
 -19   9   7        5.89       20.20      4.59 o 
 -18   9   7       55.64       66.39      5.62 o 
 -17   9   7      111.47      111.95      6.46 o 
 -16   9   7       16.11       21.85      5.51 o 
 -15   9   7        1.08        5.12      4.63 o 
 -14   9   7       72.36       91.51      8.88 o 
 -13   9   7       58.06       73.49     10.33 o 
 -12   9   7        2.03        8.74      5.22 o 
 -11   9   7      251.29      218.66     11.05 o 
 -10   9   7        3.07        2.66      4.59 o 
  -9   9   7       88.44       90.20      7.74 o 
  -8   9   7       12.40       13.71      4.86 o 
  -7   9   7       30.77       40.35      5.66 o 
  -6   9   7        7.49        3.23      4.42 o 
  -5   9   7       15.86       19.12      4.59 o 
  -4   9   7       12.97       16.04      4.30 o 
  -3   9   7       36.72       48.08      7.19 o 
  -2   9   7       12.59       22.38      6.59 o 
  -1   9   7        0.54        5.00      5.62 o 
   0   9   7     2305.30     2209.85     70.34 o 
   1   9   7      307.42      339.88     23.70 o 
   2   9   7     1375.67     1382.91     67.41 o 
   3   9   7      164.34      172.23     10.23 o 
   4   9   7      269.20      334.77     14.98 o 
   5   9   7      149.04      147.97      9.92 o 
   6   9   7      439.07      442.07     18.32 o 
   7   9   7      240.36      201.14      9.61 o 
   8   9   7      113.51      113.33      7.93 o 
   9   9   7       86.23       76.76      6.93 o 
  10   9   7      180.49      166.26      8.55 o 
  11   9   7       54.12       54.92      5.98 o 
  12   9   7       26.64       21.26      4.88 o 
  13   9   7       37.40       33.60      5.54 o 
  14   9   7       63.21       63.00      6.83 o 
  15   9   7       87.05       93.42      7.98 o 
  16   9   7       27.17       27.48      6.03 o 
  17   9   7       18.66       19.19      4.92 o 
  18   9   7        0.04       -0.23      5.11 o 
  19   9   7       10.71        1.72      5.59 o 
 -22  10   7      115.90      117.27      8.33 o 
 -21  10   7       86.60       65.66      6.70 o 
 -20  10   7       58.79       49.00      6.03 o 
 -19  10   7       58.02       64.02      5.71 o 
 -18  10   7      119.34      149.88     11.80 o 
 -17  10   7       58.28       47.62      6.79 o 
 -16  10   7       22.32       24.51      5.82 o 
 -15  10   7        1.44        1.12      4.58 o 
 -14  10   7        9.95       14.52      6.24 o 
 -13  10   7      105.48      132.32     10.05 o 
 -12  10   7      268.24      296.04     13.86 o 
 -11  10   7      104.71       90.73      9.08 o 
 -10  10   7      163.56      141.54     16.01 o 
  -9  10   7       72.62       76.11      7.53 o 
  -8  10   7      495.65      498.42     17.67 o 
  -7  10   7        0.56        5.79      4.30 o 
  -6  10   7        0.20        2.17      4.03 o 
  -5  10   7       13.16       21.99      4.90 o 
  -4  10   7      254.73      234.00     15.95 o 
  -3  10   7      180.06      176.74     12.59 o 
  -2  10   7       30.80       42.89     13.93 o 
  -1  10   7        0.04        7.79      4.86 o 
   0  10   7      103.09      113.38     13.96 o 
   1  10   7       76.27       84.80     12.66 o 
   2  10   7     1187.13     1135.92     57.39 o 
   3  10   7       69.55       53.34     10.81 o 
   4  10   7     1941.03     1862.97     59.27 o 
   5  10   7        1.23        4.26      4.64 o 
   6  10   7      286.81      280.85     14.48 o 
   7  10   7       93.33       80.06      7.86 o 
   8  10   7       92.66       97.57      7.73 o 
   9  10   7       57.77       49.41      6.15 o 
  10  10   7      331.33      310.28     11.70 o 
  11  10   7       50.84       32.27      5.29 o 
  12  10   7      141.67      121.09      8.15 o 
  13  10   7        6.41        7.78      4.76 o 
  14  10   7        3.18        2.46      4.68 o 
  15  10   7       47.68       48.65      7.07 o 
  16  10   7        0.13        2.09      5.21 o 
  17  10   7      356.28      317.63     13.97 o 
  18  10   7       12.15       15.09      4.93 o 
 -22  11   7      304.72      331.69     31.20 o 
 -21  11   7        1.10        2.96      8.84 o 
 -20  11   7      119.99      115.54      9.29 o 
 -19  11   7       33.58       19.28      6.20 o 
 -18  11   7        0.94       -4.36      5.62 o 
 -17  11   7       98.67      102.61      9.89 o 
 -16  11   7       73.90       80.34      7.57 o 
 -15  11   7        2.67        3.12      5.02 o 
 -14  11   7       88.49       80.58      9.56 o 
 -13  11   7       12.37       15.93      5.89 o 
 -12  11   7      429.27      399.77     16.32 o 
 -11  11   7        0.37       15.63      8.75 o 
 -10  11   7        0.76        9.98      4.97 o 
  -9  11   7       36.40       25.50      5.65 o 
  -8  11   7      635.10      517.32     18.30 o 
  -7  11   7        2.25        6.46      4.20 o 
  -6  11   7       26.65       23.45      5.06 o 
  -5  11   7       16.58       11.12      4.27 o 
  -4  11   7      112.57      108.26     12.48 o 
  -3  11   7        8.60       12.20      4.94 o 
  -2  11   7      478.66      409.48     17.89 o 
  -1  11   7      114.28      131.65     15.61 o 
   0  11   7       10.79       14.72      8.26 o 
   1  11   7        0.08       -1.09      6.76 o 
   2  11   7       26.55       16.46      8.68 o 
   3  11   7        3.02        1.44      6.88 o 
   4  11   7      291.91      315.22     14.94 o 
   5  11   7      122.32      108.15      9.17 o 
   6  11   7       65.10       71.59      7.82 o 
   7  11   7       61.66       59.60      7.45 o 
   8  11   7      131.72      112.50      9.57 o 
   9  11   7       27.98       44.01      7.09 o 
  10  11   7       11.23        6.68      4.86 o 
  11  11   7       30.51       28.18      5.15 o 
  12  11   7       59.21       68.84      6.87 o 
  13  11   7       40.10       30.26      5.68 o 
  14  11   7      126.52      109.40     12.73 o 
  15  11   7      108.10      121.36     20.30 o 
  16  11   7       39.06       29.48      6.38 o 
  17  11   7        1.47        4.82      5.47 o 
  18  11   7      128.59      128.28      9.35 o 
 -21  12   7       43.64       39.98      7.24 o 
 -20  12   7        2.01       -2.47      5.67 o 
 -19  12   7       21.84       29.21      7.54 o 
 -18  12   7      101.87      123.14     11.02 o 
 -17  12   7        3.08        0.33      8.81 o 
 -16  12   7       37.89       40.86      7.55 o 
 -15  12   7        0.22        4.21      5.08 o 
 -14  12   7       42.42       58.01      7.18 o 
 -13  12   7       23.21       22.33      6.29 o 
 -12  12   7      156.76      156.70     13.12 o 
 -11  12   7        2.61       -1.59      4.90 o 
 -10  12   7        7.71       10.98      5.15 o 
  -9  12   7       85.88       67.89      7.38 o 
  -8  12   7       15.64        2.74      4.51 o 
  -7  12   7       91.80       88.10      7.66 o 
  -6  12   7      114.91       97.99      7.98 o 
  -5  12   7      129.94      141.50      9.12 o 
  -4  12   7      107.00      112.71      8.20 o 
  -3  12   7      277.09      259.80     13.92 o 
  -2  12   7        0.30       -0.02      6.70 o 
  -1  12   7       69.58       63.83     11.29 o 
   0  12   7      788.79      758.97     42.50 o 
   1  12   7       30.65       31.05      9.31 o 
   2  12   7      106.84       83.04     13.38 o 
   3  12   7      139.40      145.65     16.79 o 
   4  12   7        7.65        4.08      7.07 o 
   5  12   7      403.64      445.44     19.02 o 
   6  12   7       31.46       22.00      5.88 o 
   7  12   7       16.40       16.83      5.80 o 
   8  12   7      514.22      518.25     21.91 o 
   9  12   7       33.48       48.35      8.26 o 
  10  12   7      112.58       93.46      9.39 o 
  11  12   7       26.01       21.96      5.50 o 
  12  12   7      104.62       93.71      7.84 o 
  13  12   7        3.38        4.65      4.70 o 
  14  12   7      115.30       94.76      8.16 o 
  15  12   7       19.50       14.86      5.60 o 
  16  12   7       14.93       14.22      5.78 o 
  17  12   7       19.00       18.29      6.17 o 
  18  12   7      227.57      233.86     17.54 o 
 -21  13   7       82.28       42.85     11.89 o 
 -20  13   7        1.36       -0.37      5.77 o 
 -19  13   7      115.53       93.97      8.64 o 
 -18  13   7        5.76       14.83      6.89 o 
 -17  13   7      143.16      148.17     16.40 o 
 -16  13   7       78.44       75.21      8.97 o 
 -15  13   7       78.11       93.54      9.24 o 
 -14  13   7       27.42       29.08      5.71 o 
 -13  13   7      114.60      110.85      9.87 o 
 -12  13   7      126.01      117.95      9.79 o 
 -11  13   7        0.32        1.48      5.16 o 
 -10  13   7      170.64      186.67     11.62 o 
  -9  13   7       15.07       12.60      5.42 o 
  -8  13   7       34.52       32.38      5.94 o 
  -7  13   7        3.35        2.33      4.19 o 
  -6  13   7       24.20       23.35      6.91 o 
  -5  13   7       58.71       73.72      7.00 o 
  -4  13   7       32.29       34.65      6.87 o 
  -3  13   7        3.26        8.07      7.70 o 
  -2  13   7       86.84       79.25     12.80 o 
  -1  13   7       28.98       26.34      9.21 o 
   0  13   7      134.24      109.94     15.24 o 
   1  13   7       24.21       32.67      9.22 o 
   2  13   7      212.85      220.67     20.01 o 
   3  13   7       14.93       20.19      8.59 o 
   4  13   7      328.75      310.57     23.88 o 
   5  13   7      163.69      157.02     18.58 o 
   6  13   7      112.40      123.32     10.55 o 
   7  13   7      315.49      309.96     15.93 o 
   8  13   7        8.20       15.53      5.81 o 
   9  13   7       51.12       44.27     14.07 o 
  10  13   7        1.51       -0.31      5.01 o 
  11  13   7       96.45       99.84      8.75 o 
  12  13   7       12.40       10.46      5.44 o 
  13  13   7        0.11        2.39      5.10 o 
  14  13   7       53.02       48.24      7.47 o 
  15  13   7       20.24       21.75      5.91 o 
  16  13   7       21.43        4.94     12.63 o 
  17  13   7       14.24       22.01      6.48 o 
 -20  14   7        1.08        5.82      6.12 o 
 -19  14   7        4.74       15.52      6.17 o 
 -18  14   7       19.42       26.18      7.60 o 
 -17  14   7       37.64       50.22      8.37 o 
 -16  14   7        1.80       -5.60      5.60 o 
 -15  14   7       47.82       27.71      7.15 o 
 -14  14   7        5.61       -1.22      5.69 o 
 -13  14   7       41.38       49.81      6.40 o 
 -12  14   7       11.90       13.16      5.96 o 
 -11  14   7       35.61       44.17      6.95 o 
 -10  14   7        1.03        5.53      5.40 o 
  -9  14   7       22.95       17.11      5.68 o 
  -8  14   7       40.98       33.58      6.03 o 
  -7  14   7       11.21       18.65      5.34 o 
  -6  14   7       31.32       27.27      5.53 o 
  -5  14   7        3.29       -1.67      9.23 o 
  -4  14   7      152.97      124.46     11.22 o 
  -3  14   7        9.14        9.99      7.71 o 
  -2  14   7      111.45      101.87     14.59 o 
  -1  14   7      201.91      220.68     19.33 o 
   0  14   7       30.93       24.94      8.59 o 
   1  14   7       47.03       29.34     10.25 o 
   2  14   7      144.06      129.19     17.00 o 
   3  14   7      157.92      148.63     17.70 o 
   4  14   7       12.72        8.48      8.20 o 
   5  14   7      191.41      185.64     18.44 o 
   6  14   7       27.26       40.49     11.02 o 
   7  14   7      291.27      259.76     27.22 o 
   8  14   7       80.76       67.26      8.48 o 
   9  14   7       21.60       33.34      7.05 o 
  10  14   7      105.81      117.63     11.11 o 
  11  14   7      156.94      176.06     13.15 o 
  12  14   7       42.22       53.24      7.42 o 
  13  14   7       10.15       16.25      5.79 o 
  14  14   7        6.80        6.40      5.41 o 
  15  14   7       58.78       63.66      8.56 o 
  16  14   7       44.99       31.33      8.77 o 
  17  14   7        7.10        7.20      9.25 o 
 -19  15   7        0.97       -5.31      5.31 o 
 -18  15   7        1.65        1.15      6.98 o 
 -17  15   7       25.39       28.97      9.18 o 
 -16  15   7        1.84       -5.93      5.93 o 
 -15  15   7       23.27        8.32      6.30 o 
 -14  15   7       17.07        9.02      6.31 o 
 -13  15   7       89.99      103.00     13.44 o 
 -12  15   7       93.77       96.95      9.18 o 
 -11  15   7       52.85       46.73      7.42 o 
 -10  15   7        2.04        6.24      5.23 o 
  -9  15   7        1.61       -1.19      4.86 o 
  -8  15   7       11.91        0.88      4.99 o 
  -7  15   7        2.67       -0.03      4.45 o 
  -6  15   7       24.98       31.03     11.51 o 
  -5  15   7       68.23       83.50      9.79 o 
  -4  15   7      200.68      180.40     13.30 o 
  -3  15   7       12.63       15.69      8.99 o 
  -2  15   7       18.86       20.65      8.92 o 
  -1  15   7       87.44       93.52     14.39 o 
   0  15   7       39.61       22.58      9.38 o 
   1  15   7      231.51      215.02     19.79 o 
   2  15   7      123.41      103.72     15.22 o 
   3  15   7       10.19       11.70      8.36 o 
   4  15   7       90.57       97.67     15.24 o 
   5  15   7      302.01      280.83     23.27 o 
   6  15   7       31.08       45.37     11.87 o 
   7  15   7       31.66       29.48     10.59 o 
   8  15   7       17.61       18.40      6.36 o 
   9  15   7       61.10       56.37      8.72 o 
  10  15   7       42.82       53.22      9.27 o 
  11  15   7       38.17       59.80      9.04 o 
  12  15   7        0.09       -4.56      4.93 o 
  13  15   7        3.89       -1.74      5.38 o 
  14  15   7      152.56      126.66     10.88 o 
  15  15   7        3.28        4.33      5.93 o 
  16  15   7        5.90       -0.91      9.08 o 
 -19  16   7        0.00       -3.80      5.84 o 
 -18  16   7       20.84       20.14      7.84 o 
 -17  16   7        0.21       -6.67      6.67 o 
 -16  16   7        0.05       -1.06      6.21 o 
 -15  16   7       99.95      117.72     10.77 o 
 -14  16   7       30.77       37.24      7.48 o 
 -13  16   7        0.01        0.92      5.86 o 
 -12  16   7        7.66        6.81      7.35 o 
 -11  16   7        1.44       11.45      7.32 o 
 -10  16   7        0.23        0.43      7.80 o 
  -9  16   7       37.47       40.73      6.86 o 
  -8  16   7       28.56       32.02      7.47 o 
  -7  16   7        6.82        3.12      6.20 o 
  -6  16   7        0.05        3.95      6.16 o 
  -5  16   7       93.84      119.01     11.81 o 
  -4  16   7       32.31       29.81      7.41 o 
  -3  16   7       45.70       54.66     12.30 o 
  -2  16   7      108.22       91.35     15.19 o 
  -1  16   7       53.05       34.08     10.43 o 
   0  16   7       40.11       23.77      9.41 o 
   1  16   7        0.78       -6.89      6.89 o 
   2  16   7       55.13       50.15     12.60 o 
   3  16   7        2.12       -2.93      7.68 o 
   4  16   7       10.01       13.45      9.26 o 
   5  16   7       30.99       35.24     10.58 o 
   6  16   7        2.21       -2.18      7.36 o 
   7  16   7       47.03       40.59     11.69 o 
   8  16   7       68.32       62.68     14.19 o 
   9  16   7      187.85      187.16     13.71 o 
  10  16   7        0.13       -5.19      5.19 o 
  11  16   7      489.42      513.12     31.01 o 
  12  16   7       94.52       82.03      9.04 o 
  13  16   7      500.44      523.95     20.77 o 
  14  16   7      169.98      175.85     12.73 o 
  15  16   7        0.49        6.24      6.42 o 
 -18  17   7       39.17       49.95      9.15 o 
 -17  17   7        8.56       -4.97      6.60 o 
 -16  17   7       56.00       67.95      9.28 o 
 -15  17   7        0.11       -5.99      5.99 o 
 -14  17   7        0.78       -4.79      6.00 o 
 -13  17   7       46.48       39.84      7.53 o 
 -12  17   7       36.86       35.00      7.30 o 
 -11  17   7       17.51        7.09      7.40 o 
 -10  17   7       43.27       42.31      8.96 o 
  -9  17   7        4.02        1.53      6.33 o 
  -8  17   7      120.79      121.06     12.40 o 
  -7  17   7        0.59        4.11      6.12 o 
  -6  17   7        0.01       10.94      6.68 o 
  -5  17   7        0.85       -0.70      6.07 o 
  -4  17   7      226.37      215.82     14.98 o 
  -3  17   7        1.57       15.57      9.86 o 
  -2  17   7        6.36       17.11      9.37 o 
  -1  17   7       12.93        6.27      8.82 o 
   0  17   7       24.64       22.69      9.93 o 
   1  17   7       25.14       21.59     10.18 o 
   2  17   7      358.00      328.37     26.42 o 
   3  17   7      261.01      275.63     23.50 o 
   4  17   7       84.91       84.51     14.92 o 
   5  17   7      209.83      248.79     22.98 o 
   6  17   7      129.15      138.24     19.01 o 
   7  17   7        1.24       15.51     10.04 o 
   8  17   7        5.91       11.86      9.67 o 
   9  17   7       37.67       18.19      9.81 o 
  10  17   7       11.94       16.86     10.97 o 
  11  17   7      337.80      367.92     26.64 o 
  12  17   7        9.96       32.34      6.93 o 
  13  17   7      252.99      285.22     15.42 o 
  14  17   7        2.92       17.27      6.49 o 
 -17  18   7        0.00       -7.19      7.19 o 
 -16  18   7        0.00       -2.24      6.33 o 
 -15  18   7        0.16       -3.99      6.47 o 
 -14  18   7      154.86      148.48     11.93 o 
 -13  18   7        3.12        7.26      6.49 o 
 -12  18   7       10.54       11.82      6.42 o 
 -11  18   7        9.65       -1.75     10.17 o 
 -10  18   7       86.18      119.83     19.17 o 
  -9  18   7        0.03        4.65     10.27 o 
  -8  18   7        4.80       11.93     11.38 o 
  -7  18   7       37.74       34.93      8.46 o 
  -6  18   7       64.53       79.64     10.35 o 
  -5  18   7        2.10       -6.04      6.23 o 
  -4  18   7      112.23      145.72     17.69 o 
  -3  18   7      148.17      119.68     18.02 o 
  -2  18   7        5.43        3.16      9.42 o 
  -1  18   7        0.19        7.02      8.88 o 
   0  18   7        2.00       -7.56      7.56 o 
   1  18   7       17.01       10.22      9.46 o 
   2  18   7      252.49      232.88     22.58 o 
   3  18   7       22.10       18.70      9.94 o 
   4  18   7       37.47       39.41     12.29 o 
   5  18   7      157.30      132.96     18.69 o 
   6  18   7        2.80        5.47      9.03 o 
   7  18   7        0.49       -7.91      7.96 o 
   8  18   7       30.59       29.38     11.35 o 
   9  18   7        7.98       24.82     11.78 o 
  10  18   7      329.62      349.32     28.99 o 
  11  18   7       80.68      101.52     18.67 o 
  12  18   7       74.03       69.27     10.60 o 
  13  18   7      256.87      262.11     14.86 o 
  14  18   7       34.43       45.08     12.58 o 
 -16  19   7      196.23      206.73     14.23 o 
 -15  19   7       12.29       13.66      7.42 o 
 -14  19   7       51.73       27.75      7.78 o 
 -13  19   7       36.90       31.84      9.89 o 
 -12  19   7       37.15       48.10     14.76 o 
 -11  19   7       77.17       52.74     10.10 o 
 -10  19   7      111.95      123.63     19.22 o 
  -9  19   7        2.33       -6.22     10.00 o 
  -8  19   7        5.19        8.63     10.88 o 
  -7  19   7      190.93      157.44     20.93 o 
  -6  19   7      203.77      237.77     25.22 o 
  -5  19   7       18.20       34.67      9.53 o 
  -4  19   7      124.60      146.40     13.61 o 
  -3  19   7       60.88       58.96     14.36 o 
  -2  19   7       61.75       43.57     12.78 o 
  -1  19   7        8.40       -5.24      8.10 o 
   0  19   7        0.06       -6.12      7.68 o 
   1  19   7       33.49       29.88     11.32 o 
   2  19   7       84.43       88.55     15.85 o 
   3  19   7       63.85       76.82     14.96 o 
   4  19   7       15.05       13.56     10.00 o 
   5  19   7       63.77       77.87     14.90 o 
   6  19   7        0.57        8.61     10.21 o 
   7  19   7        4.73       17.39     10.28 o 
   8  19   7       27.73       33.37     12.48 o 
   9  19   7        9.62        3.84      9.43 o 
  10  19   7       10.60       17.84     12.07 o 
  11  19   7        0.01        4.58     11.22 o 
  12  19   7      167.40      166.41     22.28 o 
 -15  20   7        3.78        4.18     12.22 o 
 -14  20   7      211.91      241.47     18.84 o 
 -13  20   7        0.39       -2.23      7.95 o 
 -12  20   7       51.54       49.31     12.75 o 
 -11  20   7       52.61       50.43     10.80 o 
 -10  20   7        0.13       -0.19     10.39 o 
  -9  20   7       15.61       18.84     12.53 o 
  -8  20   7      130.76      127.69     19.63 o 
  -7  20   7        3.60        9.32     10.03 o 
  -6  20   7        1.27       -2.74      9.77 o 
  -5  20   7      199.24      196.59     16.02 o 
  -4  20   7       12.91       13.75      7.96 o 
  -3  20   7       81.44       26.93     12.28 o 
  -2  20   7      117.41      113.55     18.19 o 
  -1  20   7        7.14       19.84     11.30 o 
   0  20   7        7.02       11.34     10.45 o 
   1  20   7       70.41       65.39     14.03 o 
   2  20   7      180.80      200.34     23.21 o 
   3  20   7       80.85       53.54     14.37 o 
   4  20   7       47.38       44.95     13.79 o 
   5  20   7      432.62      411.70     31.42 o 
   6  20   7        3.00       19.61     11.74 o 
   7  20   7        4.21       17.71     11.07 o 
   8  20   7        0.44       -8.59      8.59 o 
   9  20   7        2.92       23.33     12.33 o 
  10  20   7        6.17        7.41     10.61 o 
  11  20   7      138.38      155.18     22.38 o 
 -14  21   7       80.42       81.50     16.82 o 
 -13  21   7      369.91      378.91     29.80 o 
 -12  21   7       77.97       93.84     19.39 o 
 -11  21   7        2.93        0.19     14.30 o 
 -10  21   7      303.31      332.87     20.22 o 
  -9  21   7      129.37      124.39     21.26 o 
  -8  21   7       10.52        3.42     10.58 o 
  -7  21   7      445.32      346.12     29.33 o 
  -6  21   7       60.83       72.28     15.90 o 
  -5  21   7      340.01      314.81     27.59 o 
  -4  21   7      103.71      110.16     18.16 o 
  -3  21   7       42.88       18.94     11.09 o 
  -2  21   7       18.19        9.01     10.52 o 
  -1  21   7       31.08       34.76     12.66 o 
   0  21   7       10.61       25.26     12.01 o 
   1  21   7      106.80       90.69     17.08 o 
   2  21   7        0.36        1.71      9.71 o 
   3  21   7       34.80        8.57      9.75 o 
   4  21   7      137.05      160.69     21.43 o 
   5  21   7       18.12       10.79     10.79 o 
   6  21   7        2.87        2.24     10.01 o 
   7  21   7        0.06       -7.69      7.69 o 
   8  21   7        0.36       -8.08      8.73 o 
   9  21   7        2.33        5.77     10.36 o 
  10  21   7       37.70       40.07     14.36 o 
 -12  22   7      127.26      114.71     18.21 o 
 -11  22   7       86.91       64.36     11.56 o 
 -10  22   7       75.38       96.82     12.73 o 
  -9  22   7        6.35       -9.79      9.79 o 
  -8  22   7       45.40       67.70     16.91 o 
  -7  22   7        0.19        2.71     10.41 o 
  -6  22   7       53.26       42.53     14.68 o 
  -5  22   7       27.19       16.79     12.03 o 
  -4  22   7      433.82      428.21     33.21 o 
  -3  22   7       10.30       11.60     12.12 o 
  -2  22   7        0.40        6.99     10.24 o 
  -1  22   7       16.80       16.62     11.73 o 
   0  22   7      196.57      199.59     24.05 o 
   1  22   7       10.92        3.43     10.23 o 
   2  22   7       17.16       43.30     14.12 o 
   3  22   7        5.94       12.11     10.87 o 
   4  22   7        0.03       -3.01      9.92 o 
   5  22   7      117.51      162.46     22.23 o 
   6  22   7       37.09       30.60     12.54 o 
   7  22   7       22.25       38.46     13.03 o 
   8  22   7        1.99      -10.01     10.01 o 
 -11  23   7        0.05      -10.19     10.19 o 
 -10  23   7       15.00        0.97     11.36 o
[truncated: 153,652 more chars]
